# Supplementary material for: 5,7-Bis(benz­yloxy)-2-[4-(benz­yloxy)phen­yl]-4H-chromen-4-one
Source: Acta Crystallogr Sect E Struct Rep Online. 2009 Dec 4;66(Pt 1):o63. doi: 10.1107/S1600536809051678 (PMC2980130; doi:10.1107/S1600536809051678)
Supplement: Supplementary file 1 [file e-66-00o63-sup1.cif]

##############################################################################
###                                                                        ###
###        Electronic paper (Acta Crystallographica Section E)             ###
###                                                                        ###
##############################################################################
#                                                                            #
# This CIF contains the data in a paper accepted for publication in Acta     #
# Crystallographica Section E. It conforms to the requirements of Notes      #
# for Authors for Section E, and has been peer reviewed under the auspices   #
# of the IUCr Commission on Journals.                                        #
#                                                                            #
# Full details of the Crystallographic Information File format               #
# are given in the paper "The Crystallographic Information File (CIF):       #
# a New Standard Archive File for Crystallography" by S. R. Hall, F. H.      #
# Allen and I. D. Brown [Acta Cryst. (1991), A47, 655-685].                  #
#                                                                            #
# The current version of the core CIF dictionary is obtainable from          #
# ftp://ftp.iucr.org/pub/cif_core.dic. The current version number is 2.4.    #
#                                                                            #
# Software is freely available for graphical display of the structure(s) in  #
# this CIF.  For information consult the CIF home page http://www.iucr.org/  #
# cif/home.html                                                              #
#                                                                            #
# This file may be used for bona fide research purposes within the           #
# scientific community so long as proper attribution is given to the journal # 
# article from which it was obtained.                                        #
#                                                                            #
##############################################################################
                                             
data_I
_audit_creation_method     SHELXL-97
_chemical_name_systematic
;
5,7-Bis(benzyloxy)-2-[4-(benzyloxy)phenyl]-4<i>H</i>-chromen-4-one
;
_chemical_name_common     ?
_chemical_formula_moiety     'C36 H28 O5'
_chemical_formula_sum     'C36 H28 O5'
_chemical_formula_iupac     'C36 H28 O5'
_chemical_formula_weight     540.58
_chemical_melting_point     ?
_symmetry_cell_setting     Triclinic
_symmetry_space_group_name_H-M     'P -1'
_symmetry_space_group_name_Hall     '-P 1'
loop_
    _symmetry_equiv_pos_as_xyz
    'x, y, z'
    '-x, -y, -z'
_cell_length_a     7.3176(12)
_cell_length_b     12.818(2)
_cell_length_c     14.933(2)
_cell_angle_alpha     82.542(3)
_cell_angle_beta     83.861(3)
_cell_angle_gamma     85.600(3)
_cell_volume     1378.0(4)
_cell_formula_units_Z     2
_cell_measurement_reflns_used     1081
_cell_measurement_theta_min     2.24
_cell_measurement_theta_max     21.28
_cell_measurement_temperature     293(2)
_exptl_crystal_description     platelet
_exptl_crystal_colour     colorless
_exptl_crystal_size_max     0.35
_exptl_crystal_size_mid     0.22
_exptl_crystal_size_min     0.08
_exptl_crystal_density_diffrn     1.303
_exptl_crystal_density_meas     ?
_exptl_crystal_density_method     'not measured'
_exptl_crystal_F_000     568
_exptl_absorpt_coefficient_mu     0.086
_exptl_absorpt_correction_type     none
_exptl_absorpt_correction_T_min     ?
_exptl_absorpt_correction_T_max     ?
_exptl_special_details     ?
_diffrn_ambient_temperature     293(2)
_diffrn_radiation_type     MoK\a
_diffrn_radiation_wavelength     0.71073
_diffrn_radiation_source     'fine-focus sealed tube'
_diffrn_radiation_monochromator     graphite
_diffrn_measurement_device_type     'Bruker SMART APEX CCD area-detector'
_diffrn_measurement_method     '\f and \w scans'
_diffrn_detector_area_resol_mean     ?
_diffrn_reflns_number     7198
_diffrn_reflns_av_R_equivalents     0.0212
_diffrn_reflns_av_sigmaI/netI     0.0526
_diffrn_reflns_theta_min     1.38
_diffrn_reflns_theta_max     25.02
_diffrn_reflns_theta_full     25.02
_diffrn_measured_fraction_theta_max     0.985
_diffrn_measured_fraction_theta_full     0.985
_diffrn_reflns_limit_h_min     -8
_diffrn_reflns_limit_h_max     7
_diffrn_reflns_limit_k_min     -15
_diffrn_reflns_limit_k_max     14
_diffrn_reflns_limit_l_min     -17
_diffrn_reflns_limit_l_max     15
_diffrn_standards_number     0
_diffrn_standards_interval_count     ?
_diffrn_standards_interval_time     ?
_diffrn_standards_decay_%     ?
_refine_special_details
;
Refinement of <i>F</i>^2^ against ALL reflections. The weighted <i>R</i>-factor
<i>wR</i> and goodness of fit <i>S</i> are based on <i>F</i>^2^, conventional
<i>R</i>-factors <i>R</i> are based on <i>F</i>, with <i>F</i> set to zero for
negative <i>F</i>^2^. The threshold expression of <i>F</i>^2^ >
\s(<i>F</i>^2^) is used only for calculating <i>R</i>-factors(gt) <i>etc</i>.
and is not relevant to the choice of reflections for refinement.
<i>R</i>-factors based on <i>F</i>^2^ are statistically about twice as large
as those based on <i>F</i>, and <i>R</i>- factors based on ALL data will be
even larger.
;
_reflns_number_total     4786
_reflns_number_gt     2505
_reflns_threshold_expression     I>2\s(I)
_refine_ls_structure_factor_coef     Fsqd
_refine_ls_matrix_type     full
_refine_ls_R_factor_all     0.1184
_refine_ls_R_factor_gt     0.0543
_refine_ls_wR_factor_gt     0.1109
_refine_ls_wR_factor_ref     0.1397
_refine_ls_goodness_of_fit_ref     0.991
_refine_ls_restrained_S_all     0.991
_refine_ls_number_reflns     4786
_refine_ls_number_parameters     370
_refine_ls_number_restraints     0
_refine_ls_hydrogen_treatment     constr
_refine_ls_weighting_scheme     calc
_refine_ls_weighting_details
         'calc w=1/[\s^2^(Fo^2^)+(0.0563P)^2^+0.0156P] where P=(Fo^2^+2Fc^2^)/3'
_atom_sites_solution_hydrogens     geom
_atom_sites_solution_primary     direct
_atom_sites_solution_secondary     difmap
_refine_ls_shift/su_max     0.000
_refine_ls_shift/su_mean     0.000
_refine_diff_density_max     0.134
_refine_diff_density_min     -0.140
_refine_ls_extinction_method     none
_refine_ls_extinction_coef     ?
loop_
    _atom_type_symbol
    _atom_type_description
    _atom_type_scat_dispersion_real
    _atom_type_scat_dispersion_imag
    _atom_type_scat_source
    'C' 'C' 0.0033 0.0016
                         'International Tables Vol C Tables 4.2.6.8 and 6.1.1.4'
    'H' 'H' 0.0000 0.0000
                         'International Tables Vol C Tables 4.2.6.8 and 6.1.1.4'
    'O' 'O' 0.0106 0.0060
                         'International Tables Vol C Tables 4.2.6.8 and 6.1.1.4'
_computing_data_collection     'SMART (Bruker, 1997)'
_computing_cell_refinement     'SAINT (Bruker, 1999)'
_computing_data_reduction     'SAINT (Bruker, 1999)'
_computing_structure_solution     'SHELXS97 (Sheldrick, 2008)'
_computing_structure_refinement     'SHELXL97 (Sheldrick, 2008)'
_computing_molecular_graphics     'ORTEP-3 for Windows (Farrugia, 1997)'
_computing_publication_material     'SHELXL97 (Sheldrick, 2008)'
loop_
    _atom_site_type_symbol
    _atom_site_label
    _atom_site_fract_x
    _atom_site_fract_y
    _atom_site_fract_z
    _atom_site_U_iso_or_equiv
    _atom_site_adp_type
    _atom_site_calc_flag
    _atom_site_refinement_flags
    _atom_site_occupancy
    _atom_site_disorder_assembly
    _atom_site_disorder_group
    C C1 0.4399(4) 0.5313(2) 0.65974(17) 0.0615(7) Uani d . 1 . .
    C C2 0.3089(3) 0.6140(2) 0.65568(17) 0.0637(7) Uani d . 1 . .
    H H2 0.2078 0.6118 0.6233 0.076 Uiso calc R 1 . .
    C C3 0.3274(4) 0.7009(2) 0.69977(19) 0.0650(8) Uani d . 1 . .
    C C4 0.4748(3) 0.7066(2) 0.74818(18) 0.0666(8) Uani d . 1 . .
    H H4 0.4882 0.7653 0.7770 0.080 Uiso calc R 1 . .
    C C5 0.6029(3) 0.6210(2) 0.75215(17) 0.0569(7) Uani d . 1 . .
    C C6 0.5971(3) 0.5329(2) 0.70836(17) 0.0578(7) Uani d . 1 . .
    C C7 0.7481(4) 0.4513(2) 0.71387(19) 0.0646(7) Uani d . 1 . .
    C C8 0.8810(4) 0.4680(2) 0.77456(18) 0.0649(7) Uani d . 1 . .
    H H8 0.9751 0.4161 0.7845 0.078 Uiso calc R 1 . .
    C C9 0.8767(3) 0.5535(2) 0.81716(17) 0.0567(7) Uani d . 1 . .
    C C10 0.2776(4) 0.4369(2) 0.56895(18) 0.0717(8) Uani d . 1 . .
    H H10A 0.2759 0.4939 0.5195 0.086 Uiso calc R 1 . .
    H H10B 0.1631 0.4428 0.6078 0.086 Uiso calc R 1 . .
    C C11 0.2968(4) 0.3326(2) 0.53217(17) 0.0658(7) Uani d . 1 . .
    C C12 0.4499(4) 0.2647(2) 0.53946(18) 0.0764(8) Uani d . 1 . .
    H H12 0.5462 0.2817 0.5697 0.092 Uiso calc R 1 . .
    C C13 0.4618(5) 0.1707(3) 0.5019(2) 0.0919(10) Uani d . 1 . .
    H H13 0.5659 0.1248 0.5073 0.110 Uiso calc R 1 . .
    C C14 0.3212(6) 0.1451(3) 0.4571(2) 0.1017(11) Uani d . 1 . .
    H H14 0.3297 0.0821 0.4316 0.122 Uiso calc R 1 . .
    C C15 0.1680(6) 0.2126(3) 0.4499(2) 0.1067(12) Uani d . 1 . .
    H H15 0.0720 0.1956 0.4194 0.128 Uiso calc R 1 . .
    C C16 0.1558(4) 0.3050(3) 0.4874(2) 0.0909(10) Uani d . 1 . .
    H H16 0.0505 0.3500 0.4826 0.109 Uiso calc R 1 . .
    C C17 0.1970(4) 0.8678(2) 0.7378(2) 0.0819(9) Uani d . 1 . .
    H H17A 0.3049 0.9057 0.7139 0.098 Uiso calc R 1 . .
    H H17B 0.2055 0.8452 0.8018 0.098 Uiso calc R 1 . .
    C C18 0.0252(4) 0.9384(2) 0.7251(2) 0.0664(8) Uani d . 1 . .
    C C19 0.0278(4) 1.0262(2) 0.6621(2) 0.0863(10) Uani d . 1 . .
    H H19 0.1349 1.0402 0.6244 0.104 Uiso calc R 1 . .
    C C20 -0.1269(6) 1.0941(3) 0.6540(2) 0.1007(11) Uani d . 1 . .
    H H20 -0.1230 1.1539 0.6115 0.121 Uiso calc R 1 . .
    C C21 -0.2839(5) 1.0739(3) 0.7077(2) 0.0919(11) Uani d . 1 . .
    H H21 -0.3878 1.1199 0.7021 0.110 Uiso calc R 1 . .
    C C22 -0.2905(4) 0.9869(3) 0.7696(2) 0.0881(10) Uani d . 1 . .
    H H22 -0.3990 0.9730 0.8063 0.106 Uiso calc R 1 . .
    C C23 -0.1360(4) 0.9187(2) 0.7783(2) 0.0807(9) Uani d . 1 . .
    H H23 -0.1414 0.8588 0.8207 0.097 Uiso calc R 1 . .
    C C24 1.0066(3) 0.5790(2) 0.87816(17) 0.0545(7) Uani d . 1 . .
    C C25 1.1804(3) 0.5272(2) 0.88121(17) 0.0605(7) Uani d . 1 . .
    H H25 1.2117 0.4714 0.8473 0.073 Uiso calc R 1 . .
    C C26 1.3063(4) 0.5567(2) 0.93301(17) 0.0638(7) Uani d . 1 . .
    H H26 1.4220 0.5213 0.9335 0.077 Uiso calc R 1 . .
    C C27 1.2622(4) 0.6387(2) 0.98449(17) 0.0610(7) Uani d . 1 . .
    C C28 1.0861(4) 0.6875(2) 0.98691(18) 0.0695(8) Uani d . 1 . .
    H H28 1.0524 0.7401 1.0240 0.083 Uiso calc R 1 . .
    C C29 0.9617(4) 0.6573(2) 0.93393(18) 0.0656(7) Uani d . 1 . .
    H H29 0.8440 0.6905 0.9356 0.079 Uiso calc R 1 . .
    C C30 1.3635(4) 0.7560(2) 1.0795(2) 0.0817(9) Uani d . 1 . .
    H H30A 1.2865 0.7359 1.1351 0.098 Uiso calc R 1 . .
    H H30B 1.2981 0.8127 1.0439 0.098 Uiso calc R 1 . .
    C C31 1.5407(4) 0.7924(2) 1.1012(2) 0.0676(8) Uani d . 1 . .
    C C32 1.6274(5) 0.8700(3) 1.0444(2) 0.0886(10) Uani d . 1 . .
    H H32 1.5782 0.8973 0.9907 0.106 Uiso calc R 1 . .
    C C33 1.7863(6) 0.9085(3) 1.0654(3) 0.1061(12) Uani d . 1 . .
    H H33 1.8439 0.9613 1.0263 0.127 Uiso calc R 1 . .
    C C34 1.8587(5) 0.8682(4) 1.1447(4) 0.1072(13) Uani d . 1 . .
    H H34 1.9651 0.8941 1.1598 0.129 Uiso calc R 1 . .
    C C35 1.7749(5) 0.7903(3) 1.2013(3) 0.0928(10) Uani d . 1 . .
    H H35 1.8257 0.7624 1.2544 0.111 Uiso calc R 1 . .
    C C36 1.6151(4) 0.7525(2) 1.1804(2) 0.0796(9) Uani d . 1 . .
    H H36 1.5576 0.7000 1.2198 0.096 Uiso calc R 1 . .
    O O1 0.7420(2) 0.63213(13) 0.80484(12) 0.0647(5) Uani d . 1 . .
    O O2 0.7642(3) 0.37370(17) 0.67264(15) 0.0968(7) Uani d . 1 . .
    O O3 0.4297(2) 0.44352(14) 0.61951(12) 0.0745(6) Uani d . 1 . .
    O O4 0.1888(2) 0.77832(14) 0.69079(13) 0.0772(6) Uani d . 1 . .
    O O5 1.4013(2) 0.66769(14) 1.02937(13) 0.0767(6) Uani d . 1 . .
loop_
    _atom_site_aniso_label
    _atom_site_aniso_U_11
    _atom_site_aniso_U_22
    _atom_site_aniso_U_33
    _atom_site_aniso_U_12
    _atom_site_aniso_U_13
    _atom_site_aniso_U_23
    C1 0.0644(18) 0.0570(18) 0.0630(18) 0.0071(15) -0.0114(15) -0.0095(14)
    C2 0.0628(18) 0.0577(18) 0.0724(19) 0.0051(15) -0.0217(14) -0.0080(14)
    C3 0.0576(17) 0.0521(17) 0.084(2) 0.0097(15) -0.0182(15) -0.0008(15)
    C4 0.0617(18) 0.0525(17) 0.087(2) 0.0054(15) -0.0198(16) -0.0087(14)
    C5 0.0465(16) 0.0557(17) 0.0681(18) -0.0016(14) -0.0129(14) -0.0010(14)
    C6 0.0569(17) 0.0540(17) 0.0605(17) 0.0012(14) -0.0054(14) -0.0028(13)
    C7 0.0580(18) 0.0626(19) 0.072(2) 0.0110(15) -0.0102(15) -0.0101(15)
    C8 0.0578(17) 0.0625(19) 0.0726(19) 0.0160(14) -0.0137(15) -0.0076(15)
    C9 0.0478(16) 0.0530(17) 0.0656(18) 0.0075(14) -0.0063(14) 0.0016(14)
    C10 0.0716(19) 0.076(2) 0.0697(19) 0.0089(16) -0.0236(16) -0.0123(15)
    C11 0.078(2) 0.0660(19) 0.0535(17) 0.0057(17) -0.0148(15) -0.0061(14)
    C12 0.091(2) 0.071(2) 0.0679(19) 0.0125(18) -0.0205(16) -0.0140(16)
    C13 0.120(3) 0.081(2) 0.075(2) 0.018(2) -0.014(2) -0.0175(18)
    C14 0.160(4) 0.080(2) 0.069(2) -0.002(3) -0.021(2) -0.0232(18)
    C15 0.140(3) 0.099(3) 0.092(3) -0.011(3) -0.043(2) -0.024(2)
    C16 0.098(3) 0.091(3) 0.090(2) 0.010(2) -0.041(2) -0.020(2)
    C17 0.078(2) 0.066(2) 0.109(2) 0.0175(16) -0.0397(18) -0.0230(18)
    C18 0.068(2) 0.0559(18) 0.079(2) 0.0085(16) -0.0256(17) -0.0155(15)
    C19 0.083(2) 0.083(2) 0.089(2) 0.0090(19) -0.0125(18) -0.0008(19)
    C20 0.116(3) 0.077(2) 0.105(3) 0.024(2) -0.028(2) 0.005(2)
    C21 0.099(3) 0.085(3) 0.093(3) 0.038(2) -0.032(2) -0.026(2)
    C22 0.072(2) 0.105(3) 0.088(2) 0.014(2) -0.0149(18) -0.023(2)
    C23 0.087(2) 0.069(2) 0.086(2) 0.0047(19) -0.0244(19) -0.0023(16)
    C24 0.0492(16) 0.0534(16) 0.0576(17) 0.0075(13) -0.0050(13) -0.0003(13)
    C25 0.0590(17) 0.0578(17) 0.0649(18) 0.0097(14) -0.0118(14) -0.0120(13)
    C26 0.0600(17) 0.0620(18) 0.0685(19) 0.0157(15) -0.0137(15) -0.0101(15)
    C27 0.0597(18) 0.0608(18) 0.0623(18) 0.0112(15) -0.0166(14) -0.0071(14)
    C28 0.0677(19) 0.0695(19) 0.072(2) 0.0157(16) -0.0138(16) -0.0195(15)
    C29 0.0576(17) 0.0646(19) 0.0727(19) 0.0156(14) -0.0132(15) -0.0072(15)
    C30 0.079(2) 0.073(2) 0.097(2) 0.0116(17) -0.0174(18) -0.0276(18)
    C31 0.0644(19) 0.0577(19) 0.082(2) 0.0105(16) -0.0081(17) -0.0223(16)
    C32 0.091(3) 0.079(2) 0.094(2) 0.005(2) -0.005(2) -0.011(2)
    C33 0.091(3) 0.081(3) 0.144(4) -0.015(2) 0.018(3) -0.028(3)
    C34 0.076(3) 0.107(3) 0.153(4) 0.000(2) -0.008(3) -0.077(3)
    C35 0.085(3) 0.101(3) 0.100(3) 0.016(2) -0.023(2) -0.038(2)
    C36 0.081(2) 0.072(2) 0.087(2) 0.0076(18) -0.0140(18) -0.0186(17)
    O1 0.0524(10) 0.0543(11) 0.0878(13) 0.0077(9) -0.0182(10) -0.0081(9)
    O2 0.0871(15) 0.0890(16) 0.1244(18) 0.0318(12) -0.0368(13) -0.0515(14)
    O3 0.0747(13) 0.0691(13) 0.0845(14) 0.0159(10) -0.0314(11) -0.0211(11)
    O4 0.0724(13) 0.0595(12) 0.1057(15) 0.0187(10) -0.0378(11) -0.0223(11)
    O5 0.0711(13) 0.0715(13) 0.0933(14) 0.0202(10) -0.0288(11) -0.0291(11)
_geom_special_details
;
All e.s.d.'s (except the e.s.d. in the dihedral angle between two l.s. planes)
are estimated using the full covariance matrix. The cell e.s.d.'s are taken
into account individually in the estimation of e.s.d.'s in distances, angles
and torsion angles; correlations between e.s.d.'s in cell parameters are only
used when they are defined by crystal symmetry. An approximate (isotropic)
treatment of cell e.s.d.'s is used for estimating e.s.d.'s involving l.s.
planes.
;
loop_
    _geom_bond_atom_site_label_1
    _geom_bond_atom_site_label_2
    _geom_bond_site_symmetry_2
    _geom_bond_distance
    _geom_bond_publ_flag
    C1 O3 . 1.352(3) ?
    C1 C2 . 1.374(3) ?
    C1 C6 . 1.427(3) ?
    C2 C3 . 1.388(3) ?
    C2 H2 . 0.9300 ?
    C3 O4 . 1.368(3) ?
    C3 C4 . 1.373(3) ?
    C4 C5 . 1.387(3) ?
    C4 H4 . 0.9300 ?
    C5 O1 . 1.378(3) ?
    C5 C6 . 1.382(3) ?
    C6 C7 . 1.463(3) ?
    C7 O2 . 1.228(3) ?
    C7 C8 . 1.443(4) ?
    C8 C9 . 1.334(3) ?
    C8 H8 . 0.9300 ?
    C9 O1 . 1.363(3) ?
    C9 C24 . 1.466(3) ?
    C10 O3 . 1.424(3) ?
    C10 C11 . 1.501(4) ?
    C10 H10A . 0.9700 ?
    C10 H10B . 0.9700 ?
    C11 C12 . 1.370(3) ?
    C11 C16 . 1.379(4) ?
    C12 C13 . 1.387(4) ?
    C12 H12 . 0.9300 ?
    C13 C14 . 1.368(4) ?
    C13 H13 . 0.9300 ?
    C14 C15 . 1.368(4) ?
    C14 H14 . 0.9300 ?
    C15 C16 . 1.368(4) ?
    C15 H15 . 0.9300 ?
    C16 H16 . 0.9300 ?
    C17 O4 . 1.428(3) ?
    C17 C18 . 1.505(3) ?
    C17 H17A . 0.9700 ?
    C17 H17B . 0.9700 ?
    C18 C19 . 1.370(4) ?
    C18 C23 . 1.371(4) ?
    C19 C20 . 1.380(4) ?
    C19 H19 . 0.9300 ?
    C20 C21 . 1.351(4) ?
    C20 H20 . 0.9300 ?
    C21 C22 . 1.353(4) ?
    C21 H21 . 0.9300 ?
    C22 C23 . 1.382(4) ?
    C22 H22 . 0.9300 ?
    C23 H23 . 0.9300 ?
    C24 C29 . 1.384(3) ?
    C24 C25 . 1.392(3) ?
    C25 C26 . 1.368(3) ?
    C25 H25 . 0.9300 ?
    C26 C27 . 1.380(3) ?
    C26 H26 . 0.9300 ?
    C27 O5 . 1.375(3) ?
    C27 C28 . 1.388(3) ?
    C28 C29 . 1.375(3) ?
    C28 H28 . 0.9300 ?
    C29 H29 . 0.9300 ?
    C30 O5 . 1.430(3) ?
    C30 C31 . 1.492(4) ?
    C30 H30A . 0.9700 ?
    C30 H30B . 0.9700 ?
    C31 C32 . 1.370(4) ?
    C31 C36 . 1.376(4) ?
    C32 C33 . 1.378(4) ?
    C32 H32 . 0.9300 ?
    C33 C34 . 1.372(5) ?
    C33 H33 . 0.9300 ?
    C34 C35 . 1.360(5) ?
    C34 H34 . 0.9300 ?
    C35 C36 . 1.380(4) ?
    C35 H35 . 0.9300 ?
    C36 H36 . 0.9300 ?
loop_
    _geom_angle_atom_site_label_1
    _geom_angle_atom_site_label_2
    _geom_angle_atom_site_label_3
    _geom_angle_site_symmetry_1
    _geom_angle_site_symmetry_3
    _geom_angle
    _geom_angle_publ_flag
    O3 C1 C2 . . 123.3(2) ?
    O3 C1 C6 . . 115.5(2) ?
    C2 C1 C6 . . 121.2(3) ?
    C1 C2 C3 . . 120.0(3) ?
    C1 C2 H2 . . 120.0 ?
    C3 C2 H2 . . 120.0 ?
    O4 C3 C4 . . 123.8(3) ?
    O4 C3 C2 . . 114.8(2) ?
    C4 C3 C2 . . 121.5(2) ?
    C3 C4 C5 . . 117.0(3) ?
    C3 C4 H4 . . 121.5 ?
    C5 C4 H4 . . 121.5 ?
    O1 C5 C6 . . 122.0(2) ?
    O1 C5 C4 . . 112.9(2) ?
    C6 C5 C4 . . 125.1(2) ?
    C5 C6 C1 . . 115.2(2) ?
    C5 C6 C7 . . 119.2(2) ?
    C1 C6 C7 . . 125.6(3) ?
    O2 C7 C8 . . 121.1(2) ?
    O2 C7 C6 . . 124.9(3) ?
    C8 C7 C6 . . 114.0(3) ?
    C9 C8 C7 . . 123.8(2) ?
    C9 C8 H8 . . 118.1 ?
    C7 C8 H8 . . 118.1 ?
    C8 C9 O1 . . 120.5(2) ?
    C8 C9 C24 . . 128.1(2) ?
    O1 C9 C24 . . 111.4(2) ?
    O3 C10 C11 . . 108.4(2) ?
    O3 C10 H10A . . 110.0 ?
    C11 C10 H10A . . 110.0 ?
    O3 C10 H10B . . 110.0 ?
    C11 C10 H10B . . 110.0 ?
    H10A C10 H10B . . 108.4 ?
    C12 C11 C16 . . 118.6(3) ?
    C12 C11 C10 . . 122.9(3) ?
    C16 C11 C10 . . 118.6(3) ?
    C11 C12 C13 . . 120.2(3) ?
    C11 C12 H12 . . 119.9 ?
    C13 C12 H12 . . 119.9 ?
    C14 C13 C12 . . 120.4(3) ?
    C14 C13 H13 . . 119.8 ?
    C12 C13 H13 . . 119.8 ?
    C15 C14 C13 . . 119.5(3) ?
    C15 C14 H14 . . 120.2 ?
    C13 C14 H14 . . 120.2 ?
    C14 C15 C16 . . 120.1(3) ?
    C14 C15 H15 . . 120.0 ?
    C16 C15 H15 . . 120.0 ?
    C15 C16 C11 . . 121.2(3) ?
    C15 C16 H16 . . 119.4 ?
    C11 C16 H16 . . 119.4 ?
    O4 C17 C18 . . 108.5(2) ?
    O4 C17 H17A . . 110.0 ?
    C18 C17 H17A . . 110.0 ?
    O4 C17 H17B . . 110.0 ?
    C18 C17 H17B . . 110.0 ?
    H17A C17 H17B . . 108.4 ?
    C19 C18 C23 . . 118.2(3) ?
    C19 C18 C17 . . 120.7(3) ?
    C23 C18 C17 . . 121.0(3) ?
    C18 C19 C20 . . 120.7(3) ?
    C18 C19 H19 . . 119.7 ?
    C20 C19 H19 . . 119.7 ?
    C21 C20 C19 . . 120.2(3) ?
    C21 C20 H20 . . 119.9 ?
    C19 C20 H20 . . 119.9 ?
    C20 C21 C22 . . 120.2(3) ?
    C20 C21 H21 . . 119.9 ?
    C22 C21 H21 . . 119.9 ?
    C21 C22 C23 . . 119.9(3) ?
    C21 C22 H22 . . 120.0 ?
    C23 C22 H22 . . 120.0 ?
    C18 C23 C22 . . 120.7(3) ?
    C18 C23 H23 . . 119.6 ?
    C22 C23 H23 . . 119.6 ?
    C29 C24 C25 . . 117.4(2) ?
    C29 C24 C9 . . 121.0(2) ?
    C25 C24 C9 . . 121.6(2) ?
    C26 C25 C24 . . 121.4(3) ?
    C26 C25 H25 . . 119.3 ?
    C24 C25 H25 . . 119.3 ?
    C25 C26 C27 . . 120.3(2) ?
    C25 C26 H26 . . 119.9 ?
    C27 C26 H26 . . 119.9 ?
    O5 C27 C26 . . 116.3(2) ?
    O5 C27 C28 . . 124.3(3) ?
    C26 C27 C28 . . 119.4(3) ?
    C29 C28 C27 . . 119.4(3) ?
    C29 C28 H28 . . 120.3 ?
    C27 C28 H28 . . 120.3 ?
    C28 C29 C24 . . 121.9(2) ?
    C28 C29 H29 . . 119.0 ?
    C24 C29 H29 . . 119.0 ?
    O5 C30 C31 . . 109.2(2) ?
    O5 C30 H30A . . 109.8 ?
    C31 C30 H30A . . 109.8 ?
    O5 C30 H30B . . 109.8 ?
    C31 C30 H30B . . 109.8 ?
    H30A C30 H30B . . 108.3 ?
    C32 C31 C36 . . 118.9(3) ?
    C32 C31 C30 . . 120.2(3) ?
    C36 C31 C30 . . 120.9(3) ?
    C31 C32 C33 . . 121.2(3) ?
    C31 C32 H32 . . 119.4 ?
    C33 C32 H32 . . 119.4 ?
    C34 C33 C32 . . 119.3(4) ?
    C34 C33 H33 . . 120.3 ?
    C32 C33 H33 . . 120.3 ?
    C35 C34 C33 . . 120.1(4) ?
    C35 C34 H34 . . 120.0 ?
    C33 C34 H34 . . 120.0 ?
    C34 C35 C36 . . 120.5(4) ?
    C34 C35 H35 . . 119.8 ?
    C36 C35 H35 . . 119.8 ?
    C31 C36 C35 . . 120.1(3) ?
    C31 C36 H36 . . 120.0 ?
    C35 C36 H36 . . 120.0 ?
    C9 O1 C5 . . 120.0(2) ?
    C1 O3 C10 . . 118.6(2) ?
    C3 O4 C17 . . 117.2(2) ?
    C27 O5 C30 . . 117.8(2) ?
data_global
_journal_date_recd_electronic     2009-11-22
_journal_date_accepted     2009-12-01
_journal_name_full     'Acta Crystallographica, Section E'
_journal_year     2010
_journal_volume     66
_journal_issue      1
_journal_page_first     o63
_journal_page_last     o63
_journal_paper_category     QO
_journal_coeditor_code     XU2692
_publ_contact_author_name     'Mao-sheng Cheng'
_publ_contact_author_address
;
School of Pharmaceutical Engineering
Shenyang Pharmaceutical University
Mail Box 40
103 Wenhua Road
Shenhe District
Shenyang 110016
China
;
_publ_contact_author_email     mscheng@syphu.edu.cn
_publ_contact_author_fax     +86-024-23995043
_publ_contact_author_phone     +86-024-23986519
_publ_section_title
;
5,7-Bis(benzyloxy)-2-[4-(benzyloxy)phenyl]-4<i>H</i>-chromen-4-one
;
loop_
    _publ_author_name
    _publ_author_address
    'Xu-Hong Ren'
;
School of Pharmaceutical Engineering
Shenyang Pharmaceutical University
Mail Box 40
103 Wenhua Road
Shenhe District
Shenyang 110016
People's Republic of China
;
    'Wei-Jia Xie'
;
School of Pharmaceutical Sciences
Kinki University,
3-4-1 Kowakae, Higashi-osaka
Osaka 577-8502
Japan
;
    'Chao Ma'
;
School of Pharmaceutical Engineering
Shenyang Pharmaceutical University
Mail Box 40
103 Wenhua Road
Shenhe District
Shenyang 110016
People's Republic of China
;
    'Jing-Jing Wang'
;
School of Pharmaceutical Engineering
Shenyang Pharmaceutical University
Mail Box 40
103 Wenhua Road
Shenhe District
Shenyang 110016
People's Republic of China
;
    'Mao-Sheng Cheng'
;
School of Pharmaceutical Engineering
Shenyang Pharmaceutical University
Mail Box 40
103 Wenhua Road
Shenhe District
Shenyang 110016
People's Republic of China
;
