# Supplementary material for: 5,7-Bis(benz­yloxy)-2-[4-(benz­yloxy)phen­yl]-4H-chromen-4-one
Source: Acta Crystallogr Sect E Struct Rep Online. 2009 Dec 4;66(Pt 1):o63. doi: 10.1107/S1600536809051678 (PMC2980130; doi:10.1107/S1600536809051678)
Supplement: Supplementary file 2 [file e-66-00o63-Isup2.hkl]

# 
# h,k,l, Fc-squared, Fo-squared, sigma(Fo-squared) and status flag 
# 
data_I
_shelx_title ' TA114 in P-1' 
_shelx_refln_list_code          4 
_shelx_F_calc_maximum      229.02 
_exptl_crystal_F_000       568.00 
_reflns_d_resolution_high  0.8401 
 
loop_ 
 _symmetry_equiv_pos_as_xyz 
 'x, y, z' 
 '-x, -y, -z' 
 
_cell_length_a     7.3176 
_cell_length_b    12.8177 
_cell_length_c    14.9329 
_cell_angle_alpha  82.542 
_cell_angle_beta   83.861 
_cell_angle_gamma  85.600 
 
_shelx_F_squared_multiplier     1.000 
 
loop_ 
 _refln_index_h 
 _refln_index_k 
 _refln_index_l 
 _refln_F_squared_calc 
 _refln_F_squared_meas 
 _refln_F_squared_sigma 
 _refln_observed_status 
   1   0   0      645.38      649.99      6.66 o 
   2   0   0     2367.16     2334.18     20.59 o 
   3   0   0       27.48       30.84      2.04 o 
   4   0   0       31.05       39.02      2.76 o 
   5   0   0       54.65       52.24      3.27 o 
   6   0   0       17.12       16.25      5.48 o 
   7   0   0       91.59       91.28     11.07 o 
   8   0   0        3.26        2.97      5.33 o 
  -8   1   0        1.94        5.23      5.54 o 
  -7   1   0       60.13       65.50     10.51 o 
  -6   1   0       54.50       45.36      8.05 o 
  -5   1   0        7.72        9.09      1.96 o 
  -4   1   0      197.43      212.76      5.02 o 
  -3   1   0      109.64      106.60      3.22 o 
  -2   1   0       83.94       84.26      5.23 o 
  -1   1   0     2155.74     2169.08     15.32 o 
   0   1   0     4680.43     4669.59     50.66 o 
   1   1   0      822.46      811.99     12.10 o 
   2   1   0       90.42       89.79      4.46 o 
   3   1   0      513.95      519.62      8.62 o 
   4   1   0       41.23       46.75      3.31 o 
   5   1   0        9.02       11.18      2.03 o 
   6   1   0      171.29      185.75     11.45 o 
   7   1   0       13.88       12.25      6.00 o 
   8   1   0       15.23       18.40      6.51 o 
  -8   2   0        5.68       23.11      7.69 o 
  -7   2   0      108.62       90.36     11.58 o 
  -6   2   0       39.59       44.23      8.30 o 
  -5   2   0       23.52       23.12      3.49 o 
  -4   2   0       17.08       21.62      2.05 o 
  -3   2   0      236.68      229.77      6.22 o 
  -2   2   0      295.87      294.78      4.55 o 
  -1   2   0     5503.85     5678.93     36.91 o 
   0   2   0        0.01       -0.61      0.75 o 
   1   2   0       47.36       34.29      3.02 o 
   2   2   0       12.20       13.53      2.67 o 
   3   2   0      259.05      246.37      8.56 o 
   4   2   0       18.25       22.45      2.82 o 
   5   2   0        1.46        0.51      1.77 o 
   6   2   0        1.24       -2.36      2.36 o 
   7   2   0       42.87       52.74      9.07 o 
   8   2   0       23.56       28.39      7.38 o 
  -8   3   0        1.99        0.10      5.28 o 
  -7   3   0       10.34        7.53      5.79 o 
  -6   3   0        1.70       -0.77      4.82 o 
  -5   3   0      191.22      181.34      7.44 o 
  -4   3   0      160.92      160.86      5.09 o 
  -3   3   0     3035.88     3358.78     39.49 o 
  -2   3   0       49.78       47.86      2.83 o 
  -1   3   0      131.98      127.08      3.13 o 
   0   3   0       28.01       26.18      2.69 o 
   1   3   0      165.38      168.63      4.59 o 
   2   3   0       79.14       59.35      4.82 o 
   3   3   0      440.33      403.15     11.89 o 
   4   3   0      276.25      266.62     10.51 o 
   5   3   0        0.23        0.76      2.97 o 
   6   3   0       20.07       29.27      5.54 o 
   7   3   0       11.22       16.66      5.89 o 
   8   3   0        0.08        0.72      4.97 o 
  -8   4   0        1.88        9.23      6.00 o 
  -7   4   0        8.78       14.61      5.48 o 
  -6   4   0       68.91       59.66      9.64 o 
  -5   4   0       22.06       20.02      3.57 o 
  -4   4   0       26.37       29.51      3.65 o 
  -3   4   0     1357.59     1526.59     14.88 o 
  -2   4   0     3150.68     3291.41     25.28 o 
  -1   4   0      345.51      307.91      5.39 o 
   0   4   0      282.53      281.26      6.09 o 
   1   4   0      161.32      151.89      4.83 o 
   2   4   0        5.16        6.51      2.87 o 
   3   4   0       74.70       75.44      6.30 o 
   5   4   0       25.38       38.59      5.79 o 
   6   4   0        0.95       -1.54      2.82 o 
   7   4   0       12.74       11.43      4.56 o 
   8   4   0       11.04       25.42      7.38 o 
  -7   5   0       15.66       10.46      6.41 o 
  -6   5   0        5.31        4.10      5.18 o 
  -5   5   0       49.32       43.95      6.77 o 
  -4   5   0       42.70       45.25      4.46 o 
  -3   5   0      319.52      335.75      6.42 o 
  -2   5   0      254.79      255.34      6.65 o 
  -1   5   0       51.63       46.24      3.00 o 
   0   5   0      196.43      191.52     10.53 o 
   1   5   0       25.66       28.10      2.78 o 
   2   5   0       58.39       51.10      5.64 o 
   3   5   0        5.45        6.77      3.43 o 
   4   5   0      747.72      821.68     21.83 o 
   5   5   0        4.17        6.77      4.36 o 
   6   5   0        0.35        4.65      2.93 o 
   7   5   0       20.20       17.27      5.23 o 
  -7   6   0        0.29        5.95      5.54 o 
  -6   6   0       26.99       22.81      7.74 o 
  -5   6   0       11.24       11.07      3.64 o 
  -4   6   0        5.21        2.35      2.64 o 
  -3   6   0        7.01        7.78      1.75 o 
  -2   6   0       26.89       22.58      2.32 o 
  -1   6   0        9.01       12.19      2.26 o 
   0   6   0       46.14       39.95      3.34 o 
   1   6   0       58.85       58.24      4.01 o 
   2   6   0        2.20        2.92      3.59 o 
   3   6   0        0.05        1.13      3.28 o 
   4   6   0        0.02        0.67      3.84 o 
   5   6   0       76.51       75.80      8.66 o 
   6   6   0        2.97        6.92      5.13 o 
   7   6   0        3.24        8.97      5.02 o 
  -7   7   0       18.32       23.47      9.02 o 
  -6   7   0       24.42       24.09      8.76 o 
  -5   7   0       29.73       23.48      5.84 o 
  -4   7   0        6.96        8.37      3.92 o 
  -3   7   0        2.42       -0.73      1.57 o 
  -2   7   0      354.44      343.51      7.42 o 
  -1   7   0       63.87       69.72      4.17 o 
   0   7   0       67.61       65.18      4.33 o 
   1   7   0       96.67       87.39      4.98 o 
   2   7   0       98.97      110.86      8.71 o 
   3   7   0       97.43      109.63      9.69 o 
   4   7   0       75.50       70.16      8.82 o 
   5   7   0       25.73       20.81      6.30 o 
   6   7   0       22.79       17.68      6.92 o 
   7   7   0        0.75        4.10      4.25 o 
  -7   8   0       31.99       24.19      9.43 o 
  -6   8   0       10.12        5.07      7.38 o 
  -5   8   0       16.93        7.22      3.95 o 
  -4   8   0       26.91       21.36      4.59 o 
  -3   8   0        7.19        4.09      3.44 o 
  -2   8   0      166.30      158.40      6.32 o 
  -1   8   0        0.24        1.06      1.81 o 
   0   8   0       32.44       38.84      3.96 o 
   1   8   0      128.31      142.58      6.36 o 
   2   8   0      166.43      180.77     11.69 o 
   3   8   0        0.37        2.05      4.51 o 
   4   8   0        0.25       -3.64      4.31 o 
   5   8   0       35.04       44.59      8.51 o 
   6   8   0        2.73       -0.87      5.54 o 
   7   8   0        0.78        6.82      4.10 o 
  -6   9   0        0.68       -0.62      6.82 o 
  -5   9   0        9.04        9.87      4.55 o 
  -4   9   0       29.55       19.58      5.04 o 
  -3   9   0       19.73       22.10      4.99 o 
  -2   9   0      237.17      216.73      7.73 o 
  -1   9   0        2.37        3.70      2.21 o 
   0   9   0      371.04      371.31     10.38 o 
   1   9   0       18.92       18.19      3.41 o 
   2   9   0       25.42       23.22      6.41 o 
   3   9   0       91.32       95.28     10.40 o 
   4   9   0      104.20      121.37     11.99 o 
   5   9   0        0.09        1.38      5.89 o 
   6   9   0        5.17        6.66      6.87 o 
   7   9   0        3.10        2.26      3.74 o 
  -6  10   0        0.01       10.30      8.35 o 
  -5  10   0        0.52       -3.77      4.56 o 
  -4  10   0       29.83       22.13      5.29 o 
  -3  10   0      103.05      118.19     11.69 o 
  -2  10   0       10.20       10.33      3.01 o 
  -1  10   0       65.44       72.29      5.56 o 
   0  10   0      111.86      110.68      6.75 o 
   1  10   0        2.66        8.56      5.13 o 
   2  10   0        1.59       -4.00      4.00 o 
   3  10   0       10.89       14.20      6.41 o 
   4  10   0       10.61       25.27      7.89 o 
   5  10   0        2.20       12.40      6.92 o 
   6  10   0       31.43       40.34      9.94 o 
  -5  11   0       14.16       20.56      5.98 o 
  -4  11   0       15.27       31.01      7.94 o 
  -3  11   0       12.16       13.22      6.87 o 
  -2  11   0       57.36       73.65     10.51 o 
  -1  11   0       78.93       76.68      6.20 o 
   0  11   0       50.86       64.74      6.03 o 
   1  11   0        1.09        2.72      4.92 o 
   2  11   0        1.54        0.62      4.87 o 
   3  11   0        7.34        5.18      4.77 o 
   4  11   0        6.09       -3.13      5.07 o 
   5  11   0        5.53        2.26      6.36 o 
   6  11   0       38.04       34.85      9.23 o 
  -4  12   0        6.69        5.84      6.51 o 
  -3  12   0       73.03       76.37     11.58 o 
  -2  12   0       62.81       53.92     10.05 o 
  -1  12   0       81.29       66.36      6.36 o 
   0  12   0       96.06       85.80     11.63 o 
   1  12   0        2.25        0.26      5.64 o 
   2  12   0        2.21       -4.05      5.13 o 
   3  12   0        3.90        6.15      6.71 o 
   4  12   0        0.21        2.77      5.89 o 
   5  12   0        1.03       -2.67      6.20 o 
  -3  13   0       59.92       88.77     12.56 o 
  -2  13   0       31.30       27.01      8.87 o 
  -1  13   0        2.92        9.02      6.77 o 
   0  13   0       73.77       75.24     12.04 o 
   1  13   0        2.55        1.49      4.77 o 
   2  13   0        9.18       25.73      7.18 o 
   3  13   0        1.88        4.36      5.84 o 
   4  13   0       19.10       20.71      8.35 o 
  -2  14   0        0.11       -0.36      6.77 o 
  -1  14   0        1.87        0.41      6.92 o 
   0  14   0        1.56        6.05      7.02 o 
   1  14   0        4.13       14.45      5.48 o 
   2  14   0        8.79       17.17      7.53 o 
   3  14   0        2.37       -5.28      5.28 o 
   0  15   0        0.06        1.85      6.51 o 
   1  15   0        0.37       -0.31      5.84 o 
  -3 -14   1        0.00       -5.18      5.18 o 
  -2 -14   1        0.81       -4.92      4.92 o 
  -1 -14   1       16.54       19.12      7.94 o 
   0 -14   1        7.03        0.41      6.77 o 
   1 -14   1        1.51       -5.18      5.74 o 
   2 -14   1        0.62        0.87      6.36 o 
  -4 -13   1        1.71        2.92      6.56 o 
  -3 -13   1        0.99        8.71      6.36 o 
  -2 -13   1        0.18        7.59      5.38 o 
  -1 -13   1        0.36        2.41      4.72 o 
   0 -13   1       51.70       54.93      6.59 o 
   1 -13   1       22.14       30.25      7.33 o 
   2 -13   1        0.25        8.25      6.51 o 
   3 -13   1       22.89       40.54      9.58 o 
  -5 -12   1        0.68       -5.48      5.59 o 
  -4 -12   1        0.72       -1.79      4.97 o 
  -3 -12   1        0.84       -1.90      4.77 o 
  -2 -12   1        6.16       12.71      5.64 o 
  -1 -12   1       18.28       17.63      6.97 o 
   0 -12   1       19.39       26.61      4.99 o 
   1 -12   1        0.59       -0.85      2.64 o 
   2 -12   1       27.46       31.83      8.76 o 
   3 -12   1       20.14       26.86      8.15 o 
   4 -12   1        0.83       18.04      7.33 o 
  -6 -11   1        1.34        5.74      6.82 o 
  -5 -11   1        2.62        6.71      5.64 o 
  -4 -11   1        0.14        3.23      5.54 o 
  -3 -11   1        0.27       -3.90      3.90 o 
  -2 -11   1        1.94        9.53      5.23 o 
  -1 -11   1       11.84       10.90      3.49 o 
   0 -11   1       29.34       32.94      5.71 o 
   1 -11   1      195.39      205.54     24.45 o 
   2 -11   1      816.85      864.02     28.14 o 
   3 -11   1       12.31       16.14      6.97 o 
   4 -11   1        0.17       -1.18      5.33 o 
   5 -11   1        0.01        0.56      7.89 o 
  -6 -10   1        1.52       14.20      6.71 o 
  -5 -10   1        0.50        0.51      5.43 o 
  -4 -10   1       31.55       35.72      8.41 o 
  -3 -10   1       12.55       26.14      7.43 o 
  -2 -10   1        1.76        6.66      4.87 o 
  -1 -10   1       11.61        8.27      2.98 o 
   0 -10   1       67.64       66.32      7.59 o 
   1 -10   1       13.88       14.76      3.61 o 
   2 -10   1        0.48        0.66      2.44 o 
   3 -10   1       63.27       73.19      9.89 o 
   4 -10   1        7.24        0.63      3.93 o 
   5 -10   1        2.09       -0.77      6.71 o 
   6 -10   1        0.19       -5.54      5.54 o 
  -6  -9   1       17.04       14.56      7.33 o 
  -5  -9   1        2.45        2.00      5.74 o 
  -4  -9   1       19.51       28.45      7.53 o 
  -3  -9   1        0.12        4.31      4.77 o 
  -2  -9   1        0.86       -0.28      1.89 o 
  -1  -9   1      123.45      121.00      6.53 o 
   0  -9   1      107.97      109.85      6.34 o 
   1  -9   1       51.51       54.40      7.97 o 
   2  -9   1        1.13        0.19      1.97 o 
   3  -9   1        3.26        0.37      3.73 o 
   4  -9   1       14.37       13.47      4.37 o 
   5  -9   1       15.33       18.40      8.00 o 
   6  -9   1        0.14        6.66      7.38 o 
  -6  -8   1        1.45       -0.82      6.05 o 
  -5  -8   1       34.18       30.80      7.74 o 
  -4  -8   1        4.89        7.38      5.23 o 
  -3  -8   1       16.31       28.39      6.77 o 
  -2  -8   1      171.41      172.08      8.23 o 
  -1  -8   1       66.67       66.83      5.15 o 
   0  -8   1       66.76       60.56      4.75 o 
   1  -8   1      134.60      123.03      6.30 o 
   2  -8   1       19.16       20.41      3.16 o 
   3  -8   1        9.56       11.90      3.89 o 
   4  -8   1        5.44        4.56      3.69 o 
   5  -8   1      273.25      237.36     10.54 o 
   6  -8   1        1.75       -2.26      6.41 o 
   7  -8   1        4.75        5.43      7.89 o 
  -7  -7   1        0.01        4.66      4.25 o 
  -6  -7   1       22.95        7.94      6.36 o 
  -5  -7   1        0.66        2.05      4.41 o 
  -4  -7   1      104.16      106.91     10.30 o 
  -3  -7   1        0.32        5.38      4.41 o 
  -2  -7   1       68.78       76.40      5.37 o 
  -1  -7   1      345.48      314.37      9.38 o 
   0  -7   1       43.42       46.24      3.99 o 
   1  -7   1        2.75        3.62      1.97 o 
   2  -7   1       15.98       12.23      2.35 o 
   3  -7   1        5.62        6.06      2.03 o 
   4  -7   1       32.33       30.59      5.59 o 
   5  -7   1        4.70        6.87      3.32 o 
   6  -7   1       17.42       12.81      7.64 o 
   7  -7   1        1.83       -1.18      6.36 o 
  -7  -6   1        0.09        2.31      3.79 o 
  -6  -6   1       10.58        7.84      5.79 o 
  -5  -6   1        0.18        0.51      4.10 o 
  -4  -6   1        0.87        2.10      3.79 o 
  -3  -6   1        0.01       -2.67      3.23 o 
  -2  -6   1      119.03      133.15      7.20 o 
  -1  -6   1        1.21        1.61      1.63 o 
   0  -6   1       40.72       39.87      5.00 o 
   1  -6   1      344.52      346.67      8.29 o 
   2  -6   1        7.13        5.68      1.76 o 
   3  -6   1        8.14        9.34      1.96 o 
   4  -6   1       28.32       27.93      4.07 o 
   5  -6   1        0.66        4.68      2.71 o 
   6  -6   1      195.06      158.11     14.86 o 
   7  -6   1       28.06       29.47      9.58 o 
  -8  -5   1        0.06        5.43      5.38 o 
  -7  -5   1       33.76       19.68      5.64 o 
  -4  -5   1        0.00        2.05      3.69 o 
  -3  -5   1        5.39        5.59      3.69 o 
  -2  -5   1        8.08       10.06      2.25 o 
  -1  -5   1       62.03       59.82      3.86 o 
   0  -5   1      417.69      368.18      7.98 o 
   1  -5   1       31.88       37.75      3.32 o 
   2  -5   1      711.65      757.59     10.03 o 
   3  -5   1        0.00        0.58      1.38 o 
   4  -5   1        4.49        8.31      4.59 o 
   5  -5   1       28.59       37.17      7.74 o 
   6  -5   1       26.92       18.66      6.77 o 
   7  -5   1        0.03       -4.41      4.41 o 
  -8  -4   1        2.55       10.51      5.95 o 
  -6  -4   1        5.21        0.93      2.50 o 
  -5  -4   1      315.62      316.89     13.94 o 
  -4  -4   1      100.52       99.84      7.79 o 
  -3  -4   1       85.54       85.18      6.77 o 
  -2  -4   1        2.20        0.03      2.72 o 
  -1  -4   1     1586.93     1607.60     18.63 o 
   0  -4   1       25.85       23.42      2.90 o 
   1  -4   1      165.97      184.36      8.03 o 
   2  -4   1      167.94      195.45      4.62 o 
   3  -4   1        5.64        5.00      1.45 o 
   4  -4   1       16.95       19.56      2.29 o 
   5  -4   1        3.16        2.44      2.54 o 
   6  -4   1       26.70       18.86      6.51 o 
   7  -4   1        0.35       -1.18      3.79 o 
   8  -4   1        3.29        5.59      6.00 o 
  -8  -3   1       15.37       27.78      7.33 o 
  -7  -3   1       14.50       20.09      6.10 o 
  -6  -3   1       37.62       37.29      4.31 o 
  -5  -3   1      241.21      227.46     11.22 o 
  -4  -3   1      212.58      210.19      9.89 o 
  -3  -3   1       14.06        7.69      3.23 o 
  -2  -3   1       43.74       35.99      2.83 o 
  -1  -3   1       18.78       16.61      2.03 o 
   0  -3   1     1055.90     1027.60     12.20 o 
   1  -3   1     1089.77     1103.57     10.62 o 
   2  -3   1     2074.10     2177.35     21.68 o 
   3  -3   1     1746.55     1987.62     27.46 o 
   4  -3   1       98.23       98.74      3.97 o 
   5  -3   1        3.35        4.13      2.46 o 
   6  -3   1      127.67      112.50     11.58 o 
   7  -3   1        0.03        0.77      4.56 o 
   8  -3   1        0.93       -3.90      3.90 o 
  -8  -2   1       20.21       26.04      7.64 o 
  -7  -2   1        8.84       11.33      5.79 o 
  -6  -2   1       15.25       21.54      2.95 o 
  -5  -2   1        2.12        2.89      1.92 o 
  -4  -2   1       42.88       50.64      5.43 o 
  -3  -2   1     1647.78     1618.40     27.32 o 
  -2  -2   1      328.43      319.71      9.53 o 
  -1  -2   1     1080.82     1075.68     14.74 o 
   0  -2   1     1893.82     1824.36     29.62 o 
   1  -2   1      764.39      750.78      7.44 o 
   2  -2   1     1013.12      972.59     25.85 o 
   3  -2   1      282.99      297.36      5.28 o 
   4  -2   1        3.42        7.16      1.59 o 
   5  -2   1       39.14       37.19      2.89 o 
   6  -2   1      120.68      126.03     11.99 o 
   7  -2   1        0.05       -1.95      4.31 o 
   8  -2   1        0.94        2.72      5.18 o 
  -8  -1   1        3.69        4.00      5.59 o 
  -7  -1   1       34.22       36.03      7.89 o 
  -6  -1   1       82.61       87.54      6.13 o 
  -5  -1   1       19.99       16.35      3.14 o 
  -4  -1   1       96.04       81.45      3.93 o 
  -3  -1   1        2.27        3.95      2.67 o 
  -2  -1   1     3191.51     3288.88     42.23 o 
  -1  -1   1       61.93       76.78      2.74 o 
   0  -1   1       95.09       93.45      2.48 o 
   1  -1   1     1514.35     1474.64     11.16 o 
   2  -1   1      822.25      852.41      8.34 o 
   3  -1   1      387.25      382.42      5.95 o 
   4  -1   1       19.12       21.39      2.05 o 
   5  -1   1       16.60       14.70      2.14 o 
   6  -1   1      268.58      320.02     16.96 o 
   7  -1   1       28.95       23.47      7.33 o 
   8  -1   1       11.60        7.79      6.05 o 
  -8   0   1       36.45       46.28      9.43 o 
  -7   0   1      300.92      340.21     18.55 o 
  -6   0   1       33.06       36.43      4.57 o 
  -5   0   1       19.20       21.87      2.48 o 
  -4   0   1       52.13       54.82      2.88 o 
  -3   0   1       65.18       68.40      5.16 o 
  -2   0   1      271.61      283.72      5.98 o 
  -1   0   1      898.30      897.39      8.46 o 
   0   0   1       29.88       27.42      0.92 o 
   1   0   1      461.01      431.65      7.69 o 
   2   0   1       10.43        9.64      1.28 o 
   3   0   1      429.81      414.01      6.97 o 
   4   0   1      636.61      637.87     10.16 o 
   5   0   1       64.66       64.37      4.02 o 
   6   0   1        8.29        9.74      4.72 o 
   7   0   1      169.34      167.80     13.68 o 
   8   0   1        0.15        1.33      4.87 o 
  -8   1   1        1.79       -0.82      4.82 o 
  -7   1   1       57.81       77.49     10.87 o 
  -6   1   1      191.16      209.22      8.57 o 
  -5   1   1        8.35        4.96      4.89 o 
  -4   1   1       12.65       21.10      3.85 o 
  -3   1   1      425.83      437.30      6.74 o 
  -2   1   1      543.78      562.33      6.15 o 
  -1   1   1     6249.60     6203.17     49.73 o 
   0   1   1      793.16      784.08      9.48 o 
   1   1   1      262.80      246.34      5.30 o 
   2   1   1        3.42        3.76      1.21 o 
   3   1   1       38.14       44.10      2.61 o 
   4   1   1       39.61       43.39      5.02 o 
   5   1   1       35.25       40.85      7.33 o 
   6   1   1       14.46       16.16      3.33 o 
   7   1   1       85.20       99.12     11.33 o 
   8   1   1        4.83       13.68      6.51 o 
  -8   2   1        0.07       -4.36      4.72 o 
  -7   2   1        5.95       11.74      6.15 o 
  -6   2   1        1.83        1.97      4.31 o 
  -5   2   1      155.11      160.22      6.97 o 
  -4   2   1      142.60      137.49      3.97 o 
  -3   2   1        8.86       10.80      1.53 o 
  -2   2   1      154.45      155.44      2.91 o 
  -1   2   1     8543.25     8450.08     98.46 o 
   0   2   1     1160.29     1034.84     15.73 o 
   1   2   1     7331.16     7163.93     79.49 o 
   2   2   1      112.73      113.27      5.02 o 
   3   2   1      210.41      202.08      5.37 o 
   4   2   1       96.95       97.40      4.36 o 
   5   2   1        1.36        4.20      1.91 o 
   6   2   1      224.77      251.39     11.84 o 
   7   2   1       79.82       83.80     10.71 o 
   8   2   1        0.34        0.77      4.20 o 
  -8   3   1        0.31       -0.46      5.59 o 
  -7   3   1       14.96       21.06      7.33 o 
  -6   3   1       18.79       14.46      4.54 o 
  -5   3   1        0.44        2.14      2.19 o 
  -4   3   1      104.34      103.71      3.44 o 
  -3   3   1      542.43      547.57     11.30 o 
  -2   3   1      270.85      262.54      4.15 o 
  -1   3   1     2142.95     2176.66     16.85 o 
   0   3   1        1.01       -1.90      1.90 o 
   1   3   1     2744.61     2692.40     35.57 o 
   2   3   1      203.99      205.16      7.53 o 
   3   3   1       16.07       18.14      3.33 o 
   4   3   1      634.12      710.47     12.39 o 
   5   3   1       29.69       28.89      3.46 o 
   6   3   1      142.38      167.75     10.30 o 
   8   3   1        0.51       -1.28      5.13 o 
  -8   4   1        0.89        3.18      5.74 o 
  -7   4   1        8.32        4.56      5.38 o 
  -6   4   1        2.33       -3.90      3.90 o 
  -5   4   1       80.13       88.05      6.00 o 
  -4   4   1       12.57       13.31      2.94 o 
  -3   4   1       38.05       37.67      2.18 o 
  -2   4   1      254.24      242.09      5.56 o 
  -1   4   1      112.82      111.74      3.26 o 
   0   4   1      447.77      403.23      7.18 o 
   1   4   1       87.62       66.78      5.07 o 
   2   4   1      191.20      176.26      7.89 o 
   3   4   1      174.56      163.50      8.25 o 
   4   4   1      472.34      478.80     14.76 o 
   5   4   1       53.35       57.32      6.74 o 
   6   4   1       37.87       37.00      6.20 o 
   7   4   1       11.02        9.53      4.77 o 
  -7   5   1        2.13        6.77      6.15 o 
  -6   5   1       25.65       12.35      6.30 o 
  -5   5   1        8.52        8.73      2.94 o 
  -4   5   1       64.88       76.16      5.46 o 
  -3   5   1       32.39       29.62      2.89 o 
  -2   5   1      464.78      512.81      7.55 o 
  -1   5   1      504.51      517.07      8.77 o 
   0   5   1        0.00        1.62      1.24 o 
   1   5   1      328.54      340.06     11.53 o 
   2   5   1       18.94       17.58      4.05 o 
   3   5   1      435.74      457.38     15.02 o 
   4   5   1      119.00      109.17      8.35 o 
   5   5   1       55.04       52.85      5.07 o 
   6   5   1       10.82       12.81      4.56 o 
   7   5   1        8.20       -2.00      3.23 o 
  -7   6   1        0.47       -4.61      4.61 o 
  -6   6   1        0.82       -1.54      4.87 o 
  -5   6   1      113.31       91.01      6.70 o 
  -4   6   1        1.37        0.06      2.58 o 
  -3   6   1      117.71      133.99      6.82 o 
  -2   6   1       11.30       10.61      1.78 o 
  -1   6   1       62.16       54.47      4.61 o 
   0   6   1        1.71        1.62      1.48 o 
   1   6   1      556.89      609.34     17.17 o 
   2   6   1      558.41      589.81     17.22 o 
   3   6   1       42.54       37.82      6.15 o 
   4   6   1        1.48        4.66      4.20 o 
   5   6   1       48.12       45.61      7.18 o 
   6   6   1        0.95       11.63      4.66 o 
   7   6   1       15.31       21.83      5.69 o 
  -7   7   1        6.43       -2.51      6.56 o 
  -6   7   1       21.84       28.34      8.05 o 
  -5   7   1        7.82       12.86      4.02 o 
  -4   7   1        0.17        2.09      3.79 o 
  -3   7   1        3.10       -0.21      2.87 o 
  -2   7   1        0.50        1.28      1.35 o 
  -1   7   1      208.58      209.56     10.58 o 
   0   7   1      277.99      261.25      9.97 o 
   1   7   1     2743.94     2951.79     48.02 o 
   2   7   1      147.32      171.85     10.25 o 
   3   7   1       36.20       44.49      6.71 o 
   4   7   1        1.53        2.00      4.00 o 
   5   7   1        6.47       10.20      5.38 o 
   6   7   1        0.18       -1.28      2.56 o 
   7   7   1        0.42        4.77      4.10 o 
  -7   8   1        0.79        0.82      6.92 o 
  -6   8   1        0.18       -2.41      6.05 o 
  -5   8   1       75.94       54.34      6.40 o 
  -4   8   1        0.00       -2.29      3.04 o 
  -3   8   1       60.75       48.07      8.41 o 
  -2   8   1      387.39      372.18     15.50 o 
  -1   8   1       21.68       18.95      3.84 o 
   0   8   1        3.63        2.52      1.90 o 
   1   8   1       27.85       40.69      6.87 o 
   2   8   1      183.12      206.45     12.04 o 
   3   8   1        0.34       -2.10      4.05 o 
   4   8   1       57.63       66.88      8.87 o 
   5   8   1       12.65       14.86      6.15 o 
   7   8   1        4.41       -0.72      3.33 o 
  -6   9   1        7.82        0.00      7.28 o 
  -5   9   1        8.04        9.81      4.28 o 
  -4   9   1       19.75       21.45      5.09 o 
  -3   9   1      167.21      171.80     12.61 o 
  -2   9   1      322.00      308.44      8.90 o 
  -1   9   1       14.21       10.89      2.84 o 
   0   9   1       91.14       95.33      9.28 o 
   1   9   1       82.61       97.02      9.79 o 
   2   9   1       46.07       40.85      7.53 o 
   3   9   1        0.02        4.41      4.77 o 
   4   9   1       98.64      114.60     11.28 o 
   5   9   1        1.88        1.90      5.23 o 
   7   9   1        0.66        3.08      4.10 o 
  -6  10   1        2.90       -0.51      7.69 o 
  -5  10   1        0.12       -3.95      3.95 o 
  -4  10   1       16.50       17.83      5.27 o 
  -3  10   1       17.90        3.33      5.95 o 
  -2  10   1      180.56      150.68     12.61 o 
  -1  10   1      442.73      427.40     11.34 o 
   0  10   1       19.13       17.27      6.05 o 
   1  10   1        5.25       11.38      5.13 o 
   2  10   1       30.62       25.32      7.12 o 
   3  10   1       11.38        7.69      5.64 o 
   4  10   1       34.46       46.08      9.38 o 
   5  10   1       10.10        7.43      6.56 o 
  -5  11   1        0.00        2.30      4.63 o 
  -4  11   1        5.91        7.64      6.61 o 
  -3  11   1       14.12       16.76      7.23 o 
  -2  11   1       67.46       56.79      9.58 o 
  -1  11   1     1241.35     1310.78     35.01 o 
   0  11   1       74.99       82.21     10.66 o 
   1  11   1        0.27       -2.46      4.72 o 
   2  11   1        0.19       -4.61      4.61 o 
   3  11   1        0.41       -4.36      4.66 o 
   4  11   1       12.11       12.56      6.87 o 
   5  11   1        8.44       13.02      7.02 o 
  -4  12   1        0.76        4.92      6.46 o 
  -3  12   1       15.34       13.22      7.33 o 
  -2  12   1       65.50       78.31     11.48 o 
  -1  12   1        0.79        0.67      6.05 o 
   0  12   1       73.10       65.09     10.61 o 
   1  12   1        0.03        1.03      5.23 o 
   2  12   1        6.17       19.99      7.18 o 
   3  12   1        0.07        4.77      5.54 o 
   4  12   1        0.28       -3.79      5.95 o 
   5  12   1       44.47       55.25     10.81 o 
  -3  13   1        9.67        3.08      6.56 o 
  -2  13   1        0.24       10.56      7.02 o 
  -1  13   1       12.05        9.74      6.56 o 
   0  13   1        3.81        2.51      6.25 o 
   1  13   1        1.58       -4.15      4.15 o 
   2  13   1        2.66        7.53      5.95 o 
   3  13   1        0.02       10.92      6.20 o 
   4  13   1        0.57       15.38      7.23 o 
   5  13   1        1.74       10.46      8.00 o 
  -2  14   1        6.30        8.92      7.02 o 
  -1  14   1        1.83       -5.38      5.59 o 
   0  14   1        0.63       -2.67      5.79 o 
   1  14   1        1.66       16.81      6.30 o 
   2  14   1        3.79        4.87      6.00 o 
   3  14   1       12.22       10.35      7.69 o 
   0  15   1        1.03       -6.25      6.25 o 
   1  15   1        0.34       -2.61      5.28 o 
   2  15   1        4.84        1.59      6.00 o 
  -3 -14   2        0.71       -2.56      5.38 o 
  -2 -14   2        1.90        0.72      5.48 o 
  -1 -14   2        0.00       -5.13      5.13 o 
   0 -14   2        2.37        3.60      3.79 o 
   1 -14   2        8.72        9.94      7.38 o 
   2 -14   2        7.56       11.28      7.48 o 
  -4 -13   2        0.19       -4.56      5.64 o 
  -3 -13   2        0.43       -1.69      4.92 o 
  -2 -13   2        0.00       -0.41      4.56 o 
  -1 -13   2       32.80       49.14      9.58 o 
   0 -13   2       79.36       85.32      7.90 o 
   1 -13   2       15.54       18.25      4.64 o 
   2 -13   2       19.71       26.45      8.82 o 
   3 -13   2       20.87       22.96      8.46 o 
  -5 -12   2        0.14        0.82      5.84 o 
  -4 -12   2        3.17       14.86      6.92 o 
  -3 -12   2        0.35       -1.69      4.72 o 
  -2 -12   2        0.44       -3.90      3.90 o 
  -1 -12   2        0.71        2.54      3.20 o 
   0 -12   2      405.10      433.21     13.88 o 
   1 -12   2       70.75       71.37      6.75 o 
   2 -12   2        0.03        5.95      6.25 o 
   3 -12   2       26.27       16.09      7.28 o 
   4 -12   2        1.10        4.87      6.20 o 
  -6 -11   2        1.89        5.07      7.48 o 
  -5 -11   2       25.36       45.05      9.17 o 
  -4 -11   2       11.53       13.84      6.87 o 
  -3 -11   2        0.07        1.03      4.25 o 
  -2 -11   2        5.91        8.19      4.64 o 
  -1 -11   2        0.10       -0.11      2.27 o 
   0 -11   2      182.58      202.18     13.45 o 
   1 -11   2       31.57       43.20      6.56 o 
   2 -11   2        6.82        4.20      3.17 o 
   3 -11   2       14.74       20.45      7.23 o 
   4 -11   2        0.00       -0.67      5.13 o 
   5 -11   2        0.96       -6.71      6.71 o 
  -6 -10   2        4.00       -4.82      5.95 o 
  -5 -10   2        0.33        0.41      6.05 o 
  -4 -10   2       20.17       12.40      6.92 o 
  -3 -10   2        0.48        2.00      4.92 o 
  -2 -10   2       15.84       16.64      3.65 o 
  -1 -10   2        5.48       11.27      3.32 o 
   0 -10   2       16.05       22.13      4.20 o 
   1 -10   2      200.28      188.85      8.36 o 
   2 -10   2      172.43      177.49     13.45 o 
   3 -10   2       20.29       25.32      7.02 o 
   4 -10   2       48.66       41.86      7.82 o 
   5 -10   2        4.17        3.49      7.02 o 
   6 -10   2        0.49       -6.41      6.41 o 
  -6  -9   2        0.77       -5.18      5.18 o 
  -5  -9   2        1.26        3.64      5.48 o 
  -4  -9   2       10.08       24.65      7.12 o 
  -3  -9   2       18.15       17.02      6.56 o 
  -2  -9   2       74.34       71.88      6.01 o 
  -1  -9   2       27.83       28.61      4.27 o 
   0  -9   2       56.10       57.38      5.22 o 
   1  -9   2       56.59       70.96      5.73 o 
   2  -9   2       12.69       10.26      3.33 o 
   3  -9   2       67.38       71.84      6.77 o 
   4  -9   2       95.09       85.51      9.15 o 
   5  -9   2        8.23        5.59      6.46 o 
   6  -9   2        1.25       -5.38      5.38 o 
  -6  -8   2        2.92        2.15      6.20 o 
  -5  -8   2       36.24       38.75      8.41 o 
  -4  -8   2       44.97       50.43      8.56 o 
  -3  -8   2       87.48       70.93      9.38 o 
  -2  -8   2      433.00      457.30     12.26 o 
  -1  -8   2       18.71       21.33      5.43 o 
   0  -8   2       21.57       26.68      3.66 o 
   1  -8   2        0.73        0.21      2.06 o 
   2  -8   2       29.95       27.96      3.73 o 
   3  -8   2       97.42       98.14      4.90 o 
   4  -8   2       17.72       16.28      4.27 o 
   5  -8   2        6.55       -4.61      5.54 o 
   6  -8   2        6.44       10.51      7.53 o 
  -6  -7   2        0.62        3.08      5.54 o 
  -5  -7   2        5.49        9.69      5.59 o 
  -4  -7   2       86.84       85.08      9.53 o 
  -3  -7   2       54.34       58.53      8.30 o 
  -2  -7   2       87.59       79.50      5.60 o 
  -1  -7   2       32.92       32.94      3.83 o 
   0  -7   2      400.46      397.46     21.94 o 
   1  -7   2       19.80       21.65      3.26 o 
   2  -7   2       78.78       81.33      7.54 o 
   3  -7   2        7.45       11.86      2.48 o 
   4  -7   2       24.82       17.19      3.94 o 
   5  -7   2        0.50       -2.61      4.51 o 
   6  -7   2        8.62       -0.62      6.46 o 
   7  -7   2        2.47       -5.95      5.95 o 
  -6  -6   2        2.46       -3.84      5.18 o 
  -5  -6   2       40.40       40.28      7.48 o 
  -4  -6   2        0.00        1.85      3.95 o 
  -3  -6   2        1.56        4.36      3.64 o 
  -2  -6   2       63.35       64.60      4.78 o 
  -1  -6   2      624.79      629.48     12.46 o 
   0  -6   2      227.00      228.26      7.10 o 
   1  -6   2      150.05      147.88      5.68 o 
   2  -6   2      207.61      201.64      5.52 o 
   3  -6   2      278.29      300.98      7.02 o 
   4  -6   2       26.24       29.91      4.01 o 
   5  -6   2       17.30       24.86      7.48 o 
   6  -6   2        8.34        5.28      6.36 o 
   7  -6   2        6.17        8.66      7.12 o 
  -6  -5   2       78.84       89.79     10.05 o 
  -5  -5   2      290.53      310.08     15.27 o 
  -4  -5   2        3.50        5.28      3.90 o 
  -3  -5   2       14.36       14.15      4.51 o 
  -2  -5   2      234.08      226.21      7.19 o 
  -1  -5   2       81.87       80.41      4.35 o 
   0  -5   2        0.33        2.25      1.56 o 
   1  -5   2      184.64      179.40      6.64 o 
   2  -5   2      147.68      148.35      4.54 o 
   3  -5   2       25.67       26.82      3.21 o 
   4  -5   2       85.78       87.62      4.37 o 
   5  -5   2        7.57        0.67      4.56 o 
   6  -5   2       17.52       13.48      6.97 o 
   7  -5   2        5.84        1.85      6.71 o 
  -8  -4   2        3.70        5.74      5.74 o 
  -7  -4   2       20.05       21.68      6.25 o 
  -6  -4   2        5.76        3.59      4.56 o 
  -5  -4   2        0.00        0.62      3.49 o 
  -4  -4   2       53.67       61.50      7.02 o 
  -3  -4   2       23.97       30.91      5.23 o 
  -2  -4   2       90.25       97.23      6.05 o 
  -1  -4   2      366.19      351.98      7.87 o 
   0  -4   2      308.34      296.79      6.85 o 
   1  -4   2        3.73        5.87      1.52 o 
   2  -4   2      261.90      285.37      5.69 o 
   3  -4   2      766.83      801.82     10.47 o 
   4  -4   2      126.78      124.53      4.45 o 
   5  -4   2        3.69        0.46      4.00 o 
   6  -4   2        0.93        0.87      5.07 o 
   7  -4   2        6.41       10.30      6.56 o 
   8  -4   2        0.95       -3.08      5.07 o 
  -8  -3   2       17.95       22.45      7.53 o 
  -7  -3   2       30.98       40.75      7.89 o 
  -6  -3   2       40.21       39.73      3.77 o 
  -5  -3   2        6.39        8.41      3.84 o 
  -4  -3   2       71.26       67.19      6.77 o 
  -3  -3   2       24.04       21.58      4.46 o 
  -2  -3   2      145.36      135.70      4.78 o 
  -1  -3   2     3726.20     3661.02     45.15 o 
   0  -3   2     6396.65     6452.47     52.18 o 
   1  -3   2      310.92      301.92      5.11 o 
   2  -3   2      192.09      188.50      4.27 o 
   3  -3   2      717.51      730.78      9.40 o 
   4  -3   2       41.11       35.39      2.61 o 
   5  -3   2      213.65      212.99      7.68 o 
   6  -3   2        3.21       -2.51      4.77 o 
   7  -3   2        3.84        5.28      4.87 o 
   8  -3   2        0.52        6.15      5.59 o 
  -8  -2   2       21.83       25.58      8.10 o 
  -7  -2   2        5.82        7.43      5.23 o 
  -6  -2   2       15.27       19.85      3.79 o 
  -5  -2   2        1.22       -1.95      1.95 o 
  -4  -2   2        2.18        3.69      2.97 o 
  -3  -2   2       46.26       45.67      5.07 o 
  -2  -2   2      321.32      310.17      6.66 o 
  -1  -2   2     3914.62     3828.07     32.86 o 
   0  -2   2    17203.62    17824.33    134.24 o 
   1  -2   2      241.08      215.59      3.82 o 
   2  -2   2      718.75      724.24      8.14 o 
   3  -2   2      165.00      203.16      5.11 o 
   4  -2   2      127.46      133.26      4.07 o 
   5  -2   2       59.81       62.67      4.76 o 
   6  -2   2      362.44      387.73     19.01 o 
   7  -2   2       95.31       95.48     11.99 o 
   8  -2   2        5.07       -2.00      4.36 o 
  -8  -1   2       38.46       41.77      8.82 o 
  -7  -1   2       36.72       39.11      8.25 o 
  -6  -1   2        1.84        4.61      4.28 o 
  -5  -1   2        5.33        8.17      2.12 o 
  -4  -1   2      146.07      140.92      7.64 o 
  -3  -1   2      207.37      209.50      6.38 o 
  -2  -1   2      206.69      187.42      4.69 o 
  -1  -1   2     3888.99     3817.23     31.72 o 
   0  -1   2     1214.09     1123.26     11.40 o 
   1  -1   2     2335.60     2276.08     19.71 o 
   2  -1   2      192.01      181.18      3.79 o 
   3  -1   2       33.18       34.58      1.99 o 
   4  -1   2        3.45        6.44      1.63 o 
   5  -1   2        0.68       -0.02      4.02 o 
   6  -1   2      544.89      546.45     21.94 o 
   7  -1   2      108.96      157.40     14.04 o 
   8  -1   2        6.77       10.46      5.38 o 
  -8   0   2        3.51        7.69      5.95 o 
  -7   0   2        0.01        5.13      4.82 o 
  -6   0   2        8.02       10.39      3.40 o 
  -5   0   2        0.85        0.85      1.66 o 
  -4   0   2       15.31       17.91      2.03 o 
  -3   0   2      591.49      586.95     19.91 o 
  -2   0   2        3.61        2.79      1.49 o 
  -1   0   2      972.36      929.52      8.03 o 
   0   0   2     1401.71     1451.63     32.26 o 
   1   0   2      322.58      314.84      7.02 o 
   2   0   2     2160.45     2194.82     19.64 o 
   3   0   2        6.42        5.59      1.35 o 
   4   0   2      267.00      292.46      6.40 o 
   5   0   2       87.02       76.19      5.09 o 
   6   0   2       18.09       16.59      3.55 o 
   7   0   2        9.14        7.23      5.07 o 
   8   0   2       24.70       42.18      8.92 o 
  -8   1   2        0.25       -3.23      4.82 o 
  -7   1   2       39.32       45.92      8.92 o 
  -6   1   2       12.63       10.45      3.44 o 
  -5   1   2       47.70       51.11      4.84 o 
  -4   1   2      558.17      621.23      8.65 o 
  -3   1   2     1357.87     1386.02     13.00 o 
  -2   1   2      352.04      327.25      6.99 o 
  -1   1   2     3679.26     3631.97     25.03 o 
   0   1   2      243.64      220.68      9.48 o 
   1   1   2     4137.16     4231.89     34.06 o 
   2   1   2      571.45      585.61      8.71 o 
   3   1   2      125.14      124.33      3.72 o 
   4   1   2      399.43      425.52      8.05 o 
   5   1   2      100.87      109.58      7.12 o 
   6   1   2       31.65       37.16      6.00 o 
   7   1   2      336.59      319.71     18.09 o 
   8   1   2       10.38       15.79      6.15 o 
  -8   2   2        0.87       -5.69      5.69 o 
  -7   2   2       88.82       85.59     11.33 o 
  -6   2   2        6.94        5.86      3.31 o 
  -5   2   2      287.54      262.42      9.27 o 
  -4   2   2      131.82      140.32      3.76 o 
  -3   2   2      347.61      358.70      5.02 o 
  -2   2   2     3039.28     3099.34     30.31 o 
  -1   2   2      437.00      426.61     10.69 o 
   0   2   2        0.16        0.19      0.80 o 
   1   2   2      928.60      892.85     10.48 o 
   2   2   2      154.66      146.71      3.94 o 
   3   2   2     1262.33     1349.53     19.55 o 
   4   2   2     1349.61     1547.76     26.86 o 
   5   2   2        2.48        0.64      1.66 o 
   6   2   2       10.65       18.81      4.92 o 
   7   2   2        7.81       12.51      5.28 o 
   8   2   2        1.88       13.79      6.05 o 
  -8   3   2        0.14       -5.74      5.74 o 
  -7   3   2        0.13        1.44      5.02 o 
  -6   3   2        4.94        1.71      3.22 o 
  -5   3   2       29.42       36.00      4.50 o 
  -4   3   2        0.07       -1.54      2.20 o 
  -3   3   2      602.01      634.08     12.20 o 
  -2   3   2       17.39       16.31      2.66 o 
  -1   3   2     4791.77     4914.87     43.47 o 
   0   3   2     4391.46     4203.38     51.61 o 
   1   3   2      207.09      190.81      6.82 o 
   2   3   2      464.00      464.09     10.76 o 
   3   3   2       59.67       60.74      5.79 o 
   4   3   2     1099.29     1253.15     17.37 o 
   5   3   2        0.85       -1.66      1.66 o 
   6   3   2      136.91      125.52      9.12 o 
   7   3   2       11.53       13.84      4.82 o 
   8   3   2        5.66       21.42      6.61 o 
  -8   4   2        0.00       -5.43      5.43 o 
  -7   4   2       29.48       28.14      7.74 o 
  -6   4   2        1.88        3.58      3.30 o 
  -5   4   2        3.30        5.26      2.73 o 
  -4   4   2       31.95       34.56      4.79 o 
  -3   4   2        1.73        1.34      1.94 o 
  -2   4   2       34.65       33.83      3.43 o 
  -1   4   2      314.23      325.35     10.92 o 
   0   4   2      519.59      489.72     12.51 o 
   1   4   2        5.13        7.07      2.72 o 
   2   4   2       95.67       98.35      5.84 o 
   3   4   2        4.61        6.15      2.87 o 
   4   4   2        9.83       10.98      2.63 o 
   5   4   2       53.33       55.46      5.48 o 
   6   4   2        0.02        6.36      3.59 o 
   7   4   2        4.46        6.41      4.36 o 
  -7   5   2       55.76       49.30     10.30 o 
  -6   5   2        0.76       -2.81      2.81 o 
  -5   5   2        1.95       -0.40      2.82 o 
  -4   5   2        0.11       -1.94      1.94 o 
  -3   5   2      118.59      129.17      6.30 o 
  -2   5   2      444.91      435.61     10.47 o 
  -1   5   2      110.83       98.66      6.92 o 
   0   5   2      637.24      603.04     15.53 o 
   1   5   2      478.57      479.31     13.58 o 
   2   5   2        7.59       10.35      3.23 o 
   3   5   2        9.45        9.38      3.64 o 
   4   5   2       55.53       66.01      6.71 o 
   5   5   2       57.51       76.09      5.50 o 
   6   5   2        5.22        1.03      3.18 o 
   7   5   2        0.39       -0.41      3.38 o 
  -7   6   2       19.18       15.22      7.59 o 
  -6   6   2       18.79       21.28      4.86 o 
  -5   6   2        0.01       -2.40      2.92 o 
  -4   6   2        3.56        4.58      2.92 o 
  -3   6   2        0.00        3.02      2.60 o 
  -2   6   2      296.11      292.73      9.31 o 
  -1   6   2      358.21      345.90     13.02 o 
   0   6   2     1313.42     1384.28     27.11 o 
   1   6   2      575.48      566.96     16.25 o 
   2   6   2       57.92       55.46      6.15 o 
   3   6   2      159.77      152.78      9.17 o 
   4   6   2      106.19      116.34      8.82 o 
   5   6   2        0.02       -1.17      2.23 o 
   6   6   2        0.68       -2.36      3.13 o 
   7   6   2        0.66        0.77      3.74 o 
   8   6   2        2.81        4.51      4.51 o 
  -7   7   2        0.65       -2.26      5.84 o 
  -6   7   2       86.88       84.67      7.62 o 
  -5   7   2       29.49       22.53      5.48 o 
  -4   7   2        2.80        1.72      4.25 o 
  -3   7   2       20.98       18.95      4.01 o 
  -2   7   2        0.49        3.90      3.69 o 
  -1   7   2        9.48        7.23      3.90 o 
   0   7   2        7.92       11.99      4.05 o 
   1   7   2       40.03       47.05      6.30 o 
   2   7   2       13.86       12.15      4.41 o 
   3   7   2        4.35        4.51      4.20 o 
   4   7   2       16.70       13.74      5.18 o 
   5   7   2        0.30        1.64      4.97 o 
   6   7   2        0.20       -2.77      2.77 o 
   7   7   2        2.33        1.28      3.64 o 
   8   7   2        2.49       -1.18      4.25 o 
  -6   8   2        8.40        9.71      4.16 o 
  -5   8   2       40.01       35.50      7.20 o 
  -4   8   2        0.01       -3.34      3.34 o 
  -3   8   2       11.26       11.02      4.24 o 
  -2   8   2      225.14      194.91     12.04 o 
  -1   8   2       17.90       19.73      5.33 o 
   0   8   2      189.00      199.78     11.38 o 
   1   8   2       40.58       51.30      7.12 o 
   2   8   2      122.31      151.04     10.30 o 
   3   8   2       61.81       60.12      8.00 o 
   4   8   2        5.60        7.43      4.97 o 
   5   8   2       70.36       85.75      9.84 o 
   6   8   2       12.52       22.50      6.20 o 
   7   8   2        0.46       -0.36      3.90 o 
  -6   9   2        5.93       19.73      8.46 o 
  -5   9   2        0.23       -0.38      3.85 o 
  -4   9   2      137.68      129.87     13.15 o 
  -3   9   2      423.25      412.38     18.66 o 
  -2   9   2      300.97      250.57     14.40 o 
  -1   9   2      104.48      103.48     10.30 o 
   0   9   2       79.33       66.99      8.46 o 
   1   9   2        0.15        0.67      4.36 o 
   2   9   2        0.56        7.43      4.82 o 
   3   9   2       51.89       66.53      9.12 o 
   4   9   2       15.44       12.35      5.84 o 
   5   9   2        1.95        6.92      5.84 o 
   6   9   2        0.00        3.95      3.84 o 
   7   9   2        4.13        9.89      5.28 o 
  -6  10   2        0.45       -4.10      7.33 o 
  -5  10   2        3.68        9.21      4.88 o 
  -4  10   2        1.30       -3.02      5.18 o 
  -3  10   2      606.64      626.20     23.93 o 
  -2  10   2      106.54       91.13     10.92 o 
  -1  10   2       80.69       75.09     10.10 o 
   0  10   2        0.22        1.28      4.31 o 
   1  10   2       32.22       26.70      6.71 o 
   2  10   2       18.33       19.73      6.46 o 
   3  10   2       16.59       17.37      6.51 o 
   4  10   2       23.88       22.76      7.48 o 
   5  10   2       57.03       46.43      9.94 o 
   6  10   2       11.94       14.81      5.38 o 
  -5  11   2       17.81       20.40      7.64 o 
  -4  11   2        6.35        3.74      6.10 o 
  -3  11   2       34.05       38.29      8.97 o 
  -2  11   2        5.01        2.67      5.69 o 
  -1  11   2        3.36        3.90      6.15 o 
   0  11   2        7.47        5.54      5.13 o 
   1  11   2        5.93       12.97      6.15 o 
   2  11   2        1.78       -4.46      5.23 o 
   3  11   2       43.77       52.28      9.69 o 
   4  11   2       52.37       44.79      9.64 o 
   5  11   2        4.97        7.23      7.02 o 
  -4  12   2        2.56       13.68      7.48 o 
  -3  12   2        0.01       -1.59      5.89 o 
  -2  12   2        6.61       16.20      7.28 o 
  -1  12   2       47.43       49.66      9.84 o 
   0  12   2        0.02        3.49      4.87 o 
   1  12   2        3.15       -0.36      4.56 o 
   2  12   2        0.61       -2.36      4.97 o 
   3  12   2       28.52       26.24      7.79 o 
   4  12   2       11.51       15.89      7.28 o 
   5  12   2        0.98       -2.46      5.33 o 
  -3  13   2        0.07       -0.97      5.95 o 
  -2  13   2        0.05       -0.67      6.61 o 
  -1  13   2        5.70        1.28      5.89 o 
   0  13   2       55.04       55.51      9.64 o 
   1  13   2        0.20        1.90      5.02 o 
   2  13   2        4.26        6.56      5.69 o 
   3  13   2        4.28       10.81      7.07 o 
   4  13   2        0.67       -4.66      4.66 o 
   5  13   2        0.38       -6.15      6.15 o 
  -2  14   2        2.31       -1.33      6.00 o 
  -1  14   2        0.34        1.23      6.41 o 
   0  14   2       15.27       22.76      6.97 o 
   1  14   2        1.14       -0.31      3.84 o 
   2  14   2        1.79       -2.92      4.82 o 
   3  14   2       20.66       18.09      8.51 o 
   4  14   2        0.55        0.97      7.38 o 
   0  15   2        0.32        9.07      6.10 o 
   1  15   2        8.49       22.14      6.77 o 
   2  15   2        0.31        0.00      5.64 o 
  -2 -14   3        0.19        4.20      6.25 o 
  -1 -14   3       15.86       11.97      8.84 o 
   0 -14   3       10.38       21.33      5.01 o 
   1 -14   3       34.02       35.01      5.90 o 
  -4 -13   3        1.69        5.79      6.61 o 
  -3 -13   3        2.25       -4.20      5.28 o 
  -2 -13   3        0.55        6.07      3.48 o 
  -1 -13   3       44.15       50.36      6.86 o 
   0 -13   3       40.42       40.27      6.25 o 
   1 -13   3       15.53       25.04      5.27 o 
   2 -13   3       52.93       61.71     11.07 o 
   3 -13   3       17.83       20.35      8.15 o 
  -5 -12   3        0.47        6.41      6.61 o 
  -4 -12   3        1.57       15.43      6.56 o 
  -3 -12   3        1.06        2.82      5.79 o 
  -2 -12   3        1.72       -0.01      2.25 o 
  -1 -12   3       30.05       34.75      5.70 o 
   0 -12   3       20.80       27.43      5.13 o 
   1 -12   3        7.48        9.09      3.69 o 
   2 -12   3       14.32       14.43      4.52 o 
   3 -12   3        4.18        6.25      6.51 o 
  -5 -11   3        0.04        4.77      6.71 o 
  -4 -11   3        3.41        2.67      5.23 o 
  -3 -11   3        2.62       -4.20      4.20 o 
  -2 -11   3        6.44        5.57      3.21 o 
  -1 -11   3       42.92       50.32      6.12 o 
   0 -11   3        4.52        7.08      3.39 o 
   1 -11   3      137.95      139.68     14.56 o 
   2 -11   3       22.29       27.80      4.64 o 
   3 -11   3        0.21        2.31      6.15 o 
   4 -11   3        7.33        4.96      4.54 o 
   5 -11   3        0.77       -6.97      6.97 o 
  -6 -10   3        1.64       10.81      7.74 o 
  -5 -10   3       11.39       24.04      7.53 o 
  -4 -10   3       11.39       14.76      6.92 o 
  -3 -10   3        2.99        4.15      3.22 o 
  -2 -10   3       21.06       30.73      5.48 o 
  -1 -10   3       32.86       34.75      5.05 o 
   0 -10   3        4.42        2.28      3.59 o 
   1 -10   3        0.49        0.39      2.52 o 
   2 -10   3        3.17        4.97      5.25 o 
   3 -10   3       14.46       12.35      6.15 o 
   4 -10   3        0.34        6.27     11.28 o 
   5 -10   3        5.95       -1.59      6.87 o 
  -6  -9   3        1.20        5.43      5.95 o 
  -5  -9   3        2.78        0.36      5.33 o 
  -4  -9   3        3.63        5.74      5.38 o 
  -3  -9   3      103.62      109.38      7.70 o 
  -2  -9   3        0.40        0.26      2.41 o 
  -1  -9   3       38.78       33.49      4.57 o 
   0  -9   3       21.80       22.34      3.75 o 
   1  -9   3        2.33        3.87      2.48 o 
   2  -9   3       78.73       82.58      5.99 o 
   3  -9   3       14.72        9.95      3.03 o 
   4  -9   3       19.24       10.19      4.38 o 
   5  -9   3        5.81       -5.74      6.10 o 
   6  -9   3       36.84       34.44      9.94 o 
  -7  -8   3        3.92       12.35      7.89 o 
  -6  -8   3        0.09       -0.56      5.07 o 
  -5  -8   3        0.88        5.59      5.79 o 
  -4  -8   3        0.83       -3.69      4.20 o 
  -3  -8   3        2.13        1.96      2.55 o 
  -2  -8   3        8.57        9.69      2.95 o 
  -1  -8   3        3.39        3.90      2.38 o 
   0  -8   3       18.63       22.96      3.69 o 
   1  -8   3       63.97       69.13      5.28 o 
   2  -8   3        2.53        8.19      2.37 o 
   3  -8   3       10.92       14.64      2.70 o 
   4  -8   3       15.16       12.73      3.90 o 
   5  -8   3       46.40       28.34      8.20 o 
   6  -8   3       23.73       18.09      8.97 o 
  -7  -7   3        6.99        9.48      7.69 o 
  -6  -7   3       18.20        8.05      6.92 o 
  -5  -7   3        0.61       -1.18      4.56 o 
  -4  -7   3       28.01       33.98      7.18 o 
  -3  -7   3        9.53        8.35      2.98 o 
  -2  -7   3       99.15      100.29      6.19 o 
  -1  -7   3        2.12        5.50      2.24 o 
   0  -7   3        0.43        2.02      1.94 o 
   1  -7   3       27.37       32.50      5.43 o 
   2  -7   3        0.66        1.87      2.00 o 
   3  -7   3        8.44       15.61      3.78 o 
   4  -7   3        4.01        3.40      2.73 o 
   5  -7   3        0.00       -2.82      4.51 o 
   6  -7   3       19.11       20.24      8.25 o 
   7  -7   3       12.23       27.93      9.38 o 
  -7  -6   3        1.34       -2.87      7.33 o 
  -4  -6   3       77.66       85.54      9.17 o 
  -3  -6   3       60.60       54.68      4.87 o 
  -2  -6   3       81.78       77.04      5.18 o 
  -1  -6   3      141.80      143.56      6.15 o 
   0  -6   3        0.99        1.05      1.96 o 
   1  -6   3      685.08      672.72     10.21 o 
   2  -6   3      648.27      693.31     11.65 o 
   3  -6   3      234.16      247.17      6.53 o 
   4  -6   3       12.86       10.97      2.37 o 
   5  -6   3        8.73        9.79      6.00 o 
   6  -6   3       26.45       30.80      8.56 o 
   7  -6   3        1.12        3.64      6.61 o 
  -7  -5   3        0.00       -4.72      5.18 o 
  -6  -5   3       20.06       18.04      6.00 o 
  -5  -5   3       54.06       54.69      8.30 o 
  -4  -5   3       32.16       41.26      6.77 o 
  -3  -5   3       17.25       17.66      5.79 o 
  -2  -5   3       27.73       28.20      3.50 o 
  -1  -5   3        1.71        1.55      1.67 o 
   0  -5   3      193.06      200.28      6.48 o 
   1  -5   3      560.30      540.55      8.44 o 
   2  -5   3     2623.11     2861.92     36.37 o 
   3  -5   3      108.37      109.56      4.33 o 
   4  -5   3       16.04       16.66      2.53 o 
   5  -5   3      146.80      152.53     12.40 o 
   6  -5   3        3.57       -1.59      5.13 o 
   7  -5   3        0.02        5.13      6.61 o 
  -7  -4   3        2.41       -0.65      5.10 o 
  -6  -4   3        0.24        3.51      3.28 o 
  -5  -4   3        5.94       12.04      5.38 o 
  -4  -4   3        7.39       19.63      4.97 o 
  -3  -4   3       10.91       13.08      2.58 o 
  -2  -4   3       22.26       20.79      2.86 o 
  -1  -4   3      157.58      151.33      5.44 o 
   0  -4   3     1343.29     1373.85     17.71 o 
   1  -4   3      414.11      411.21      6.69 o 
   2  -4   3     1161.58     1186.62     12.92 o 
   3  -4   3       93.08       89.75      3.62 o 
   4  -4   3       33.68       29.38      3.66 o 
   5  -4   3       66.58       58.63      8.87 o 
   6  -4   3       23.31       21.58      6.97 o 
   7  -4   3       33.01       48.69      9.84 o 
   8  -4   3       16.48       38.39     10.35 o 
  -7  -3   3        2.58        3.52      3.40 o 
  -6  -3   3        0.08        2.94      2.92 o 
  -5  -3   3       31.03       34.99      7.07 o 
  -4  -3   3      151.99      145.35      9.33 o 
  -3  -3   3      109.54      106.32      4.89 o 
  -2  -3   3      263.25      286.38     11.56 o 
  -1  -3   3      210.01      217.13      6.82 o 
   0  -3   3      674.85      646.06     16.71 o 
   1  -3   3       59.53       58.02      3.43 o 
   2  -3   3       61.41       64.36      2.86 o 
   3  -3   3       59.96       56.92      2.89 o 
   4  -3   3        4.48        4.73      1.46 o 
   5  -3   3      221.49      234.83      8.28 o 
   6  -3   3      281.41      264.51     16.45 o 
   7  -3   3        1.52       -2.51      5.07 o 
   8  -3   3        1.44       13.27      6.77 o 
  -8  -2   3        1.49        5.84      5.54 o 
  -7  -2   3       34.11       32.49      7.38 o 
  -6  -2   3       40.89       40.70      5.07 o 
  -5  -2   3        4.00        1.34      3.49 o 
  -4  -2   3        6.25        6.27      2.56 o 
  -3  -2   3      503.40      516.94      9.82 o 
  -2  -2   3      928.49      893.07     12.86 o 
  -1  -2   3    31940.56    32031.63    506.45 o 
   0  -2   3      139.66      133.25      2.82 o 
   1  -2   3      646.61      626.39      7.19 o 
   2  -2   3      156.45      140.03      3.51 o 
   3  -2   3       98.46      101.07      3.18 o 
   4  -2   3       88.54       88.08      3.30 o 
   5  -2   3       27.25       34.01      8.48 o 
   6  -2   3      216.83      189.94     14.25 o 
   7  -2   3        2.44        0.87      5.48 o 
   8  -2   3        3.50       -1.95      3.84 o 
  -8  -1   3       15.04       17.43      7.02 o 
  -7  -1   3        7.81       11.22      5.48 o 
  -6  -1   3        0.27       -2.66      2.66 o 
  -5  -1   3       18.13       16.79      3.33 o 
  -4  -1   3        0.01       -2.23      2.23 o 
  -3  -1   3       32.22       29.90      3.04 o 
  -2  -1   3       87.81       94.32      2.92 o 
  -1  -1   3    52450.75    50317.27    551.57 o 
   0  -1   3     3724.90     3894.27     32.50 o 
   1  -1   3     1673.26     1757.35     22.65 o 
   2  -1   3       20.11       23.58      1.67 o 
   3  -1   3      238.50      224.54      6.10 o 
   4  -1   3      242.85      252.89      8.90 o 
   5  -1   3      132.26      125.14     11.22 o 
   6  -1   3      146.25      152.40      7.65 o 
   7  -1   3       13.08       13.58      5.89 o 
   8  -1   3        0.48        6.25      5.18 o 
  -8   0   3       30.29       49.56     10.25 o 
  -7   0   3        6.79        5.02      5.48 o 
  -6   0   3       23.91       26.90      4.66 o 
  -5   0   3        0.21       -1.62      2.20 o 
  -4   0   3       19.48       18.45      3.13 o 
  -3   0   3      559.49      550.20     10.66 o 
  -2   0   3      183.51      172.87      3.88 o 
  -1   0   3     3462.09     3520.67     24.34 o 
   0   0   3      582.00      612.25      7.83 o 
   1   0   3     1515.34     1532.76     21.88 o 
   2   0   3      424.49      424.42     10.61 o 
   3   0   3      303.45      328.38     10.30 o 
   4   0   3        6.31        5.69      1.41 o 
   5   0   3      271.47      273.23     11.17 o 
   6   0   3      428.99      422.50     11.89 o 
   7   0   3       95.86      101.38     11.79 o 
   8   0   3        0.55       -2.05      3.49 o 
  -8   1   3       17.98       17.78      8.35 o 
  -7   1   3        1.92       -3.84      4.82 o 
  -6   1   3       74.59       69.35      7.66 o 
  -5   1   3        5.15       -1.68      2.38 o 
  -4   1   3        5.27        7.98      2.21 o 
  -3   1   3       11.79       12.31      2.44 o 
  -2   1   3        7.94        7.48      1.05 o 
  -1   1   3     3107.67     3213.41     22.62 o 
   0   1   3     1775.14     1747.95     19.73 o 
   1   1   3     4806.39     5231.06     41.50 o 
   2   1   3      355.38      362.20      9.99 o 
   3   1   3      156.35      161.12      3.76 o 
   4   1   3       19.16       15.73      7.53 o 
   5   1   3        0.00       -2.26      2.26 o 
   6   1   3        7.98       16.40      4.77 o 
   7   1   3        0.74        8.10      4.51 o 
   8   1   3        0.54        8.10      4.82 o 
  -8   2   3        5.78        2.92      6.77 o 
  -7   2   3        4.82        5.69      5.84 o 
  -6   2   3        2.97        1.65      3.40 o 
  -5   2   3      245.74      240.06      9.18 o 
  -4   2   3      507.50      545.44     19.14 o 
  -3   2   3      508.50      518.42     10.87 o 
  -2   2   3        0.05        0.21      1.72 o 
  -1   2   3      849.59      784.89      7.75 o 
   0   2   3     3346.07     3326.60     28.19 o 
   1   2   3     4570.27     4566.66     37.13 o 
   2   2   3     1474.87     1514.75     15.38 o 
   3   2   3      142.28      149.76      4.27 o 
   4   2   3        9.74        9.67      2.46 o 
   5   2   3       20.64       17.32      4.25 o 
   6   2   3       14.57        9.33      4.15 o 
   7   2   3       29.05       46.90      7.53 o 
   8   2   3        0.49        8.25      4.87 o 
  -8   3   3        0.48       -5.07      5.07 o 
  -7   3   3       17.03       17.78      7.07 o 
  -6   3   3        6.98        7.31      3.73 o 
  -5   3   3       11.27        9.95      3.38 o 
  -4   3   3      650.30      664.60     14.16 o 
  -3   3   3     1162.99     1152.96     17.69 o 
  -2   3   3      269.99      266.20     15.56 o 
  -1   3   3      407.19      425.07      6.30 o 
   0   3   3     2016.77     1908.97     18.60 o 
   1   3   3     3219.20     3164.11     28.18 o 
   2   3   3       78.99       72.80      4.95 o 
   3   3   3     3266.98     3608.90     33.37 o 
   4   3   3      116.95      106.63      4.68 o 
   5   3   3       52.40       41.67      5.95 o 
   6   3   3      123.53      122.24     10.05 o 
   7   3   3       29.74       20.45      5.64 o 
  -7   4   3        0.38       -3.43      4.82 o 
  -6   4   3       81.66       76.31      6.97 o 
  -5   4   3        3.27        0.37      2.95 o 
  -4   4   3        2.06        0.62      2.34 o 
  -3   4   3      142.05      135.84      6.22 o 
  -2   4   3       55.80       54.58      4.33 o 
  -1   4   3      627.57      603.93     10.48 o 
   0   4   3      140.32      148.43      7.33 o 
   1   4   3      592.89      637.23     10.02 o 
   2   4   3       15.80       17.87      2.43 o 
   3   4   3      445.66      532.87     10.10 o 
   4   4   3      143.14      159.00      6.01 o 
   5   4   3        0.02        2.87      3.28 o 
   6   4   3       13.36       17.27      5.07 o 
   7   4   3       12.28       20.45      6.00 o 
  -7   5   3       13.55       -4.97      5.69 o 
  -6   5   3       35.58       37.83      5.76 o 
  -5   5   3        1.08        1.74      2.88 o 
  -4   5   3        1.05        5.48      2.75 o 
  -3   5   3      150.93      116.98     15.58 o 
  -2   5   3      438.43      438.47     10.84 o 
  -1   5   3      605.96      588.79     16.35 o 
   0   5   3       29.84       25.93      4.51 o 
   1   5   3      105.32      103.68      6.61 o 
   2   5   3      112.02      108.91      6.82 o 
   3   5   3       14.72       20.20      2.81 o 
   4   5   3       31.74       37.00      3.96 o 
   5   5   3        1.76       -0.92      2.41 o 
   6   5   3        5.92        7.64      3.95 o 
   7   5   3       16.80       10.25      4.66 o 
   8   5   3        7.29        9.07      5.18 o 
  -7   6   3       12.03        7.23      6.77 o 
  -6   6   3       49.87       51.87      7.71 o 
  -5   6   3        4.79        5.69      3.45 o 
  -4   6   3        0.86       -0.20      2.94 o 
  -3   6   3      697.11      685.10     15.31 o 
  -2   6   3      512.52      540.00     17.63 o 
  -1   6   3       31.80       35.93      5.64 o 
   0   6   3       21.49       29.27      5.33 o 
   1   6   3      302.25      312.03     11.94 o 
   2   6   3       55.29       59.66      6.15 o 
   3   6   3       25.72       29.88      5.18 o 
   4   6   3       64.96       54.10      4.81 o 
   5   6   3       34.84       31.78      6.25 o 
   6   6   3        1.11        3.08      3.54 o 
   7   6   3        0.44        4.20      4.31 o 
   8   6   3        7.76       -2.15      4.46 o 
  -7   7   3        0.54       -5.43      5.43 o 
  -6   7   3        1.54        6.86      7.05 o 
  -5   7   3       17.13       13.88     11.92 o 
  -4   7   3       21.92       24.98      4.70 o 
  -3   7   3        1.76        0.76      3.06 o 
  -2   7   3      182.55      191.07     11.33 o 
  -1   7   3      122.34      120.29      8.92 o 
   0   7   3      612.60      590.17     18.25 o 
   1   7   3      336.73      362.71     13.84 o 
   2   7   3       27.91       34.44      5.84 o 
   3   7   3      242.51      230.69     11.58 o 
   4   7   3       69.42       74.88      8.05 o 
   5   7   3        2.43       -2.08      2.29 o 
   6   7   3        3.14        1.79      3.33 o 
   7   7   3        0.02        5.18      3.84 o 
   8   7   3        0.14        6.82      4.77 o 
  -6   8   3        0.65        8.90      4.34 o 
  -5   8   3        0.02        5.38      3.95 o 
  -4   8   3       20.21       22.89      5.11 o 
  -3   8   3      118.46      113.83     10.66 o 
  -2   8   3        5.55       -0.26      4.15 o 
  -1   8   3      646.87      669.82     21.12 o 
   0   8   3        0.59       -3.64      3.64 o 
   1   8   3       12.78       20.86      4.92 o 
   2   8   3       87.29      101.22      9.28 o 
   3   8   3        0.88        3.90      4.46 o 
   4   8   3       23.64       35.88      7.23 o 
   5   8   3       30.98       30.21      4.86 o 
   6   8   3       26.06       24.24      5.84 o 
   7   8   3        0.03        1.64      4.15 o 
  -6   9   3        4.44        9.65      4.52 o 
  -5   9   3        2.59        0.54      3.69 o 
  -4   9   3       11.41        8.50      4.67 o 
  -3   9   3       92.83       77.29      9.99 o 
  -2   9   3      196.91      226.84     14.35 o 
  -1   9   3      199.52      189.58     12.40 o 
   0   9   3       19.98       27.06      6.41 o 
   1   9   3       10.27       12.51      5.07 o 
   2   9   3       34.25       33.72      7.23 o 
   3   9   3       44.72       60.63      8.61 o 
   4   9   3        0.29       -2.72      4.66 o 
   6   9   3       68.31       78.62     10.35 o 
   7   9   3        0.69        1.90      4.20 o 
  -5  10   3        0.61        0.93      4.45 o 
  -4  10   3       23.58       34.80      8.66 o 
  -3  10   3       89.45      110.50     12.15 o 
  -2  10   3      234.86      232.17     15.43 o 
  -1  10   3       15.62       12.45      6.36 o 
   0  10   3       14.94       23.27      6.15 o 
   1  10   3       23.38       24.19      6.46 o 
   2  10   3       10.43        8.82      5.38 o 
   3  10   3        6.77       10.15      5.95 o 
   4  10   3       37.28       42.54      8.76 o 
   6  10   3       34.43       25.27      6.25 o 
  -5  11   3        8.62       18.25      7.48 o 
  -4  11   3       84.96       59.50     10.87 o 
  -3  11   3       96.16       76.98     11.33 o 
  -2  11   3        1.93        6.61      6.25 o 
  -1  11   3      336.29      340.16     18.09 o 
   0  11   3        3.20        1.64      4.51 o 
   1  11   3       49.55       42.03      8.30 o 
   2  11   3        3.76        9.07      5.79 o 
   3  11   3        0.42       -5.13      5.13 o 
   4  11   3        0.30       -4.25      5.69 o 
   5  11   3        4.46       -4.66      6.51 o 
   6  11   3        0.54       11.89      4.97 o 
  -4  12   3       10.53       16.81      7.28 o 
  -3  12   3        0.27        5.69      6.20 o 
  -2  12   3       32.76       62.07     11.02 o 
  -1  12   3       28.23       29.42      7.79 o 
   0  12   3       16.60       14.30      5.84 o 
   1  12   3        0.45        0.87      4.77 o 
   2  12   3        5.16       12.76      6.41 o 
   3  12   3      142.75      205.57     15.48 o 
   4  12   3        3.46        3.33      6.61 o 
   5  12   3        3.57        2.15      7.07 o 
  -3  13   3        4.61        2.20      5.59 o 
  -2  13   3        1.72       -5.07      6.10 o 
  -1  13   3        1.02       -0.41      5.48 o 
   0  13   3        0.38       -0.97      4.25 o 
   1  13   3       20.51       18.30      6.36 o 
   2  13   3       46.58       39.67      8.71 o 
   3  13   3       68.62       83.75     11.99 o 
   4  13   3        0.28       -4.56      4.56 o 
   5  13   3        0.55       -5.59      5.59 o 
  -2  14   3        1.56       -0.31      6.36 o 
  -1  14   3        8.58       19.22      8.15 o 
   0  14   3        0.56       -4.10      4.10 o 
   1  14   3       14.22        7.69      6.10 o 
   2  14   3        0.28       -2.05      4.92 o 
   3  14   3       10.46       13.33      7.38 o 
   4  14   3        2.55        0.82      7.53 o 
   0  15   3        1.58        1.18      4.51 o 
   1  15   3        7.83        8.46      6.77 o 
   2  15   3        0.23        8.66      6.15 o 
  -1 -14   4       19.28       22.91      5.28 o 
   0 -14   4        2.87       -2.53      3.82 o 
   1 -14   4        0.01        2.15      8.12 o 
  -3 -13   4        0.11        7.43      5.54 o 
  -2 -13   4        2.39        2.08      6.87 o 
  -1 -13   4       20.70       24.92     11.89 o 
   0 -13   4       15.91       27.55      8.05 o 
   1 -13   4       48.04       55.46      6.80 o 
   2 -13   4       12.69       17.48      8.10 o 
   3 -13   4        0.25       -4.00      5.79 o 
  -4 -12   4        0.29        2.00      5.43 o 
  -3 -12   4        0.82        1.03      2.66 o 
  -2 -12   4       15.47       21.98      9.02 o 
  -1 -12   4       13.03       11.66      8.56 o 
   0 -12   4       27.83       28.84      5.22 o 
   1 -12   4      144.63      180.40      9.78 o 
   2 -12   4       25.18       37.62      5.73 o 
   3 -12   4        0.06       19.68      7.48 o 
  -5 -11   4        0.03        0.72      5.84 o 
  -4 -11   4        1.01       -0.97      5.02 o 
  -3 -11   4        0.13        1.85      3.41 o 
  -2 -11   4        0.02       -1.91      1.91 o 
  -1 -11   4       33.12       49.05      6.26 o 
   0 -11   4        0.47        4.22      3.26 o 
   1 -11   4        0.00       -2.37      3.56 o 
   2 -11   4       19.07       20.16      4.54 o 
   3 -11   4        1.80       -4.82      4.82 o 
   4 -11   4        2.41        8.05      7.69 o 
   5 -11   4        3.89       16.40      8.25 o 
  -6 -10   4        0.26        6.25      6.97 o 
  -5 -10   4        3.11       19.22      7.33 o 
  -4 -10   4        4.91        0.31      5.07 o 
  -3 -10   4        0.57       -2.36      2.36 o 
  -2 -10   4        7.73        5.59      3.28 o 
  -1 -10   4       12.87       11.78      3.58 o 
   0 -10   4        0.08        1.74      3.64 o 
   1 -10   4        3.19        5.90      3.38 o 
   2 -10   4      136.07      140.24      7.63 o 
   3 -10   4       64.86       52.91      5.81 o 
   4 -10   4       84.73       78.57     11.53 o 
   5 -10   4        1.17       -2.51      7.18 o 
  -6  -9   4        0.10        3.84      6.71 o 
  -5  -9   4        1.12        7.12      5.89 o 
  -4  -9   4        2.43        3.18      4.97 o 
  -3  -9   4       62.66       60.88      8.74 o 
  -2  -9   4        0.42       -1.93      2.61 o 
  -1  -9   4        4.67        4.49      5.13 o 
   0  -9   4       12.65       10.27      3.18 o 
   1  -9   4        7.48        9.73      3.20 o 
   2  -9   4       72.23       74.97      6.06 o 
   3  -9   4        4.40        9.75      2.93 o 
   4  -9   4      126.74      108.09     11.99 o 
   5  -9   4        0.28       -5.28      5.28 o 
   6  -9   4        8.81        8.97      7.84 o 
  -7  -8   4        4.11       10.15      8.56 o 
  -6  -8   4        0.33       -4.41      4.87 o 
  -5  -8   4       10.99       18.30      6.41 o 
  -4  -8   4        2.43        2.82      4.72 o 
  -3  -8   4       35.77       40.57      5.15 o 
  -2  -8   4       29.28       18.14      4.61 o 
  -1  -8   4      100.40      105.15      8.02 o 
   0  -8   4       13.99       13.84      3.31 o 
   1  -8   4       16.67       21.92      3.78 o 
   2  -8   4      117.23      121.51      5.51 o 
   3  -8   4      122.35      121.13      5.51 o 
   4  -8   4        5.20       -4.20      4.97 o 
   5  -8   4       62.33       37.72      8.82 o 
   6  -8   4       18.50       21.32      8.71 o 
  -7  -7   4       16.08       30.70     10.10 o 
  -6  -7   4        0.09        8.97      6.61 o 
  -5  -7   4        2.41       14.15      6.36 o 
  -4  -7   4       12.38       15.79      5.84 o 
  -3  -7   4        5.88        2.65      2.31 o 
  -2  -7   4        0.21        0.33      1.99 o 
  -1  -7   4       13.67       19.09      3.57 o 
   0  -7   4       41.37       45.37      4.49 o 
   1  -7   4      150.13      145.30      6.52 o 
   2  -7   4      115.88      112.11      4.96 o 
   3  -7   4      115.12      112.34      5.11 o 
   4  -7   4       29.87       31.25      3.45 o 
   5  -7   4      131.16      135.92     13.02 o 
   6  -7   4        8.90       13.02      7.38 o 
   7  -7   4        0.29       -2.00      6.15 o 
  -6  -6   4        7.00        4.82      6.05 o 
  -5  -6   4        0.02        0.41      4.72 o 
  -4  -6   4        8.45        9.69      4.15 o 
  -3  -6   4        7.92       14.05      3.30 o 
  -2  -6   4       29.21       33.27      3.96 o 
  -1  -6   4       27.72       28.07      5.51 o 
   0  -6   4       14.93       19.63      3.10 o 
   1  -6   4      238.03      228.64      5.99 o 
   2  -6   4       88.29       94.52      4.34 o 
   3  -6   4        2.38        3.31      4.29 o 
   4  -6   4       22.39       21.81      2.91 o 
   5  -6   4       16.09       20.71      6.97 o 
   6  -6   4        8.46       11.53      7.23 o 
   7  -6   4       31.13       21.17      8.30 o 
  -7  -5   4        0.20        3.38      5.64 o 
  -6  -5   4       11.07       13.74      6.30 o 
  -5  -5   4       38.30       49.41      8.30 o 
  -4  -5   4        1.60        4.07      2.28 o 
  -3  -5   4        0.16        1.19      1.91 o 
  -2  -5   4      316.82      317.46     12.10 o 
  -1  -5   4      522.95      496.31     15.35 o 
   0  -5   4       12.89       14.26      2.72 o 
   1  -5   4      370.98      391.93      7.31 o 
   2  -5   4       68.17       70.24      3.58 o 
   3  -5   4       10.53       12.16      2.23 o 
   4  -5   4       37.87       35.71      3.21 o 
   5  -5   4       46.37       44.33      8.25 o 
   6  -5   4       33.74       47.20      9.58 o 
   7  -5   4        2.60        9.17      7.02 o 
  -7  -4   4        3.27       -1.13      5.02 o 
  -6  -4   4       83.08       75.14      9.74 o 
  -5  -4   4       46.61       36.34      6.92 o 
  -4  -4   4       22.94       24.91      6.00 o 
  -3  -4   4        0.11        2.41      1.82 o 
  -2  -4   4      216.71      221.11      7.16 o 
  -1  -4   4      586.00      574.54     14.97 o 
   0  -4   4      671.03      675.69     21.99 o 
   1  -4   4      273.37      265.08      6.13 o 
   2  -4   4     2032.52     2111.17     19.43 o 
   3  -4   4        6.60        5.77      1.74 o 
   4  -4   4       28.44       30.30      2.78 o 
   5  -4   4      286.41      297.92     17.35 o 
   6  -4   4        2.76       12.45      6.46 o 
   7  -4   4        0.60        2.56      5.74 o 
   8  -4   4        3.84       -4.10      6.41 o 
  -7  -3   4       22.07       30.14      7.74 o 
  -6  -3   4        0.64        3.43      3.20 o 
  -5  -3   4       13.91       11.91      3.38 o 
  -4  -3   4       51.58       46.88      4.17 o 
  -3  -3   4      160.61      134.50      5.54 o 
  -2  -3   4      730.10      684.41     11.95 o 
  -1  -3   4       56.52       62.11      3.84 o 
   0  -3   4       38.15       27.11      3.84 o 
   1  -3   4      413.76      384.35      6.14 o 
   2  -3   4      292.18      271.20      5.42 o 
   3  -3   4        8.45        8.53      1.64 o 
   4  -3   4       29.45       34.20      2.58 o 
   5  -3   4       28.16       29.69      4.31 o 
   6  -3   4        0.35       -1.74      4.25 o 
   7  -3   4       18.54       22.81      7.94 o 
   8  -3   4       15.57       19.78      8.15 o 
  -7  -2   4        1.17       -2.63      5.15 o 
  -6  -2   4        7.76        3.84      3.19 o 
  -5  -2   4        0.03       -2.08      2.08 o 
  -4  -2   4        2.30        5.36      2.59 o 
  -3  -2   4      623.89      630.16     12.32 o 
  -2  -2   4       32.63       34.30      2.24 o 
  -1  -2   4      182.41      189.40      5.59 o 
   0  -2   4     5457.24     5659.53     38.34 o 
   1  -2   4      227.55      229.25      4.36 o 
   2  -2   4      904.11      918.74     10.02 o 
   3  -2   4      740.24      740.03      9.01 o 
   4  -2   4       94.22      100.20      5.43 o 
   5  -2   4       67.87       64.57      6.89 o 
   6  -2   4      160.86      140.74     17.86 o 
   7  -2   4       60.45       51.56      9.94 o 
   8  -2   4       28.40       32.90      8.82 o 
  -8  -1   4       52.18       64.22     10.81 o 
  -7  -1   4        4.00       -2.34      6.18 o 
  -6  -1   4        0.57        2.08      2.94 o 
  -5  -1   4        7.68        3.21      2.64 o 
  -4  -1   4      167.71      160.89      9.76 o 
  -3  -1   4      146.41      153.43      6.94 o 
  -2  -1   4      304.72      285.54      5.07 o 
  -1  -1   4      504.70      474.53      5.73 o 
   0  -1   4      543.50      514.35      8.23 o 
   1  -1   4      218.25      233.92      7.74 o 
   2  -1   4       31.99       33.35      1.98 o 
   3  -1   4        5.99        9.23      3.08 o 
   4  -1   4      100.05       91.74      6.66 o 
   5  -1   4       24.54       34.24      4.31 o 
   6  -1   4      463.95      449.83     12.65 o 
   7  -1   4        4.75       -4.05      4.05 o 
   8  -1   4       25.52       50.69      9.94 o 
  -8   0   4       12.15        4.56      6.92 o 
  -7   0   4       22.69       31.86      5.53 o 
  -6   0   4        0.25        1.48      2.91 o 
  -5   0   4        0.10        2.93      2.58 o 
  -4   0   4       20.24       23.02      3.46 o 
  -3   0   4       14.97       18.37      1.94 o 
  -2   0   4     1239.07     1192.29     11.68 o 
  -1   0   4     1559.43     1644.50     13.72 o 
   0   0   4     3458.46     3531.82     30.48 o 
   1   0   4       19.92       15.64      1.77 o 
   2   0   4      137.24      159.81      7.07 o 
   3   0   4        3.52        3.54      2.46 o 
   4   0   4        8.22       12.15      3.49 o 
   5   0   4      217.34      213.93     10.46 o 
   6   0   4      156.81      159.26      9.02 o 
   7   0   4       26.03       11.63      5.38 o 
   8   0   4        0.84        3.02      4.00 o 
  -8   1   4        0.01        2.36      5.89 o 
  -7   1   4        0.56       -3.10      3.10 o 
  -6   1   4       23.86       17.30      4.31 o 
  -5   1   4       25.11       21.21      3.92 o 
  -4   1   4       98.63      101.50      5.90 o 
  -3   1   4       32.26       34.37      3.49 o 
  -2   1   4       29.32       25.04      2.48 o 
  -1   1   4      211.37      210.75      8.00 o 
   0   1   4      340.11      331.57      5.97 o 
   1   1   4       40.08       42.77      4.89 o 
   2   1   4      211.33      210.85      8.00 o 
   3   1   4       11.62       13.53      3.23 o 
   4   1   4        0.19       -1.44      2.00 o 
   5   1   4      358.56      380.55     14.20 o 
   6   1   4      115.20      124.85      9.23 o 
   7   1   4        7.80       16.02      5.00 o 
   8   1   4        0.85        6.97      4.51 o 
  -8   2   4        8.16       10.20      6.92 o 
  -7   2   4        3.64        2.25      4.07 o 
  -6   2   4        0.02       -2.96      2.96 o 
  -5   2   4       63.02       70.00      5.91 o 
  -4   2   4       79.49       78.41      5.49 o 
  -3   2   4      475.44      478.30     10.84 o 
  -2   2   4       32.53       31.44      1.59 o 
  -1   2   4      248.47      244.46      4.84 o 
   0   2   4        1.95        2.85      1.34 o 
   1   2   4       33.24       36.94      2.42 o 
   2   2   4      278.12      265.68      5.12 o 
   3   2   4     1733.96     1808.65     18.07 o 
   4   2   4       16.77       16.45      2.02 o 
   5   2   4      253.43      261.29     12.25 o 
   6   2   4       58.14       54.07      7.33 o 
   7   2   4       21.42       31.26      6.77 o 
  -7   3   4       13.70       11.89      4.51 o 
  -6   3   4       15.66       12.19      4.31 o 
  -5   3   4        7.00        7.90      3.31 o 
  -4   3   4       37.24       40.13      4.50 o 
  -3   3   4        7.07        4.56      2.34 o 
  -2   3   4      432.75      437.48      9.82 o 
  -1   3   4        0.71        0.79      1.06 o 
   0   3   4     5061.56     5028.12     41.84 o 
   1   3   4       63.36       61.37      8.20 o 
   2   3   4      173.64      168.77      8.99 o 
   3   3   4     1265.72     1308.21     18.43 o 
   4   3   4       24.92       29.57      2.80 o 
   5   3   4       70.19       85.23      8.20 o 
   6   3   4       31.58       33.26      6.25 o 
   7   3   4        4.46       -1.38      3.90 o 
  -7   4   4        5.45        8.05      6.61 o 
  -6   4   4        5.17        5.87      4.46 o 
  -5   4   4       31.23       43.12      5.52 o 
  -4   4   4        0.48       -3.09      3.49 o 
  -3   4   4      185.41      192.62      7.59 o 
  -2   4   4      956.66      958.27     15.99 o 
  -1   4   4      289.21      271.05      5.63 o 
   0   4   4       77.71       68.10      4.02 o 
   1   4   4        7.08        5.94      1.70 o 
   2   4   4        3.71        3.10      1.57 o 
   3   4   4        3.64        2.24      3.49 o 
   4   4   4       11.29       13.37      2.39 o 
   5   4   4        0.00       -1.69      2.82 o 
   6   4   4       19.06       30.70      6.36 o 
   7   4   4       75.31       64.07      8.76 o 
   8   4   4        0.09        6.36      5.33 o 
  -7   5   4        1.20        2.15      6.46 o 
  -6   5   4       32.67       47.34      6.37 o 
  -5   5   4       88.98       65.94      6.42 o 
  -4   5   4       42.69       42.20      5.10 o 
  -3   5   4       66.50       61.94      5.25 o 
  -2   5   4        7.90        6.88      1.59 o 
  -1   5   4      444.21      447.19      8.02 o 
   0   5   4     2679.52     2940.20     28.88 o 
   1   5   4      892.29      943.35     13.99 o 
   2   5   4      202.17      210.88      6.36 o 
   3   5   4        0.05       -0.57      2.74 o 
   4   5   4        1.51        4.18      2.69 o 
   5   5   4        3.38        7.18      3.43 o 
   6   5   4        4.08        4.66      3.54 o 
   7   5   4        0.57       -2.77      2.77 o 
   8   5   4        8.61       19.17      5.79 o 
  -7   6   4        6.21       -2.20      6.00 o 
  -6   6   4        7.49       11.43      4.49 o 
  -5   6   4       25.24       17.50      7.89 o 
  -4   6   4        0.15       -0.93      2.89 o 
  -3   6   4       60.95       57.04      6.97 o 
  -2   6   4      123.23      119.95      3.79 o 
  -1   6   4      128.17      119.81      4.54 o 
   0   6   4     2004.55     2257.68     38.44 o 
   1   6   4     1072.88     1146.42     24.19 o 
   2   6   4      185.81      169.60      6.25 o 
   3   6   4       55.68       54.75      7.87 o 
   4   6   4       31.00       29.64      3.88 o 
   5   6   4        6.57       -0.97      3.02 o 
   6   6   4       16.50        9.17      5.07 o 
   7   6   4       17.87       16.81      6.00 o 
   8   6   4        0.09        0.67      4.66 o 
  -7   7   4        0.47        9.74      7.53 o 
  -6   7   4        0.80        0.05      6.79 o 
  -5   7   4        2.28        6.28      3.78 o 
  -4   7   4      159.42      136.72      8.25 o 
  -3   7   4      473.81      460.17     13.53 o 
  -2   7   4      245.92      266.92     13.43 o 
  -1   7   4      277.01      277.69     13.27 o 
   0   7   4      265.54      280.30     12.71 o 
   1   7   4        3.11        1.95      3.18 o 
   2   7   4      111.50      105.02      7.94 o 
   3   7   4        8.87       13.36      4.54 o 
   4   7   4      141.79      167.49     10.15 o 
   5   7   4       22.44       16.09      5.02 o 
   6   7   4       21.07       18.66      5.38 o 
   7   7   4       25.09       19.99      5.69 o 
  -6   8   4        5.78        1.90      7.02 o 
  -5   8   4       25.57       22.37      5.10 o 
  -4   8   4       10.21        7.55      4.05 o 
  -3   8   4      201.49      202.29     13.27 o 
  -2   8   4        1.24       -1.95      4.51 o 
  -1   8   4       28.78       16.91      5.74 o 
   0   8   4        5.56        9.33      4.82 o 
   1   8   4       13.27        7.33      4.36 o 
   2   8   4       24.81       22.76      5.59 o 
   3   8   4       35.14       40.23      7.02 o 
   4   8   4        4.99        1.24      5.33 o 
   5   8   4       85.54       86.16      9.94 o 
   6   8   4        4.53        7.74      4.46 o 
   7   8   4        0.93       -3.74      3.74 o 
  -6   9   4        2.03       -1.65      4.52 o 
  -5   9   4        8.82        9.37      4.74 o 
  -4   9   4       50.83       52.48      9.43 o 
  -3   9   4      212.43      228.28     14.97 o 
  -2   9   4     1339.08     1399.66     35.31 o 
  -1   9   4       41.88       32.44      6.92 o 
   0   9   4       24.10       29.98      6.66 o 
   1   9   4       16.55       13.63      5.48 o 
   2   9   4        0.23       -3.43      3.43 o 
   3   9   4       67.16       79.75      9.33 o 
   4   9   4        1.18        2.05      3.00 o 
   5   9   4       79.10       80.72     10.20 o 
   6   9   4        1.11        5.84      3.90 o 
   7   9   4        4.55       -2.41      4.05 o 
  -5  10   4        0.78       -4.25      4.66 o 
  -4  10   4        1.31        1.44      5.59 o 
  -3  10   4       71.06       75.29     10.66 o 
  -2  10   4      443.06      489.46     21.37 o 
  -1  10   4      383.91      432.11     19.27 o 
   0  10   4        8.35       12.25      5.48 o 
   1  10   4        7.42        5.69      4.92 o 
   2  10   4       61.46       70.37      9.02 o 
   3  10   4       48.11       53.46      8.71 o 
   5  10   4        0.96        2.20      3.43 o 
   6  10   4        6.88       12.45      4.82 o 
  -5  11   4        0.02       -1.85      5.38 o 
  -4  11   4       16.67       23.63      8.15 o 
  -3  11   4        4.99        9.23      6.71 o 
  -2  11   4        0.02       -3.49      4.31 o 
  -1  11   4       44.03       49.41      9.38 o 
   0  11   4        1.63       13.68      5.89 o 
   1  11   4        4.14        5.64      5.18 o 
   2  11   4       27.64       24.40      7.07 o 
   3  11   4        2.40        7.89      5.89 o 
   4  11   4       71.23       78.83     11.48 o 
   5  11   4        0.26       14.50      5.74 o 
   6  11   4       16.52        9.33      4.66 o 
  -4  12   4        7.75       11.53      7.28 o 
  -3  12   4        0.03       -3.13      5.59 o 
  -2  12   4        0.43        7.64      6.46 o 
  -1  12   4       24.85       21.88      7.84 o 
   0  12   4       15.04       17.32      6.41 o 
   1  12   4       10.37        6.92      5.84 o 
   2  12   4        0.15       -3.43      4.82 o 
   3  12   4       41.50       53.56      9.94 o 
   4  12   4       16.02       12.04      6.97 o 
   5  12   4        0.01        7.84      5.23 o 
  -3  13   4        0.32       -0.51      6.41 o 
  -2  13   4        0.05        6.77      6.46 o 
  -1  13   4       25.30       19.37      7.79 o 
   0  13   4        8.52       13.94      5.74 o 
   1  13   4       10.83       10.87      5.54 o 
   2  13   4        8.97        9.58      5.59 o 
   3  13   4        2.10       -1.64      6.25 o 
   4  13   4        5.31        4.66      6.30 o 
   5  13   4        0.40        1.69      4.56 o 
  -2  14   4        0.11       15.02      7.69 o 
  -1  14   4        1.10        2.61      6.41 o 
   0  14   4       20.38       37.11      8.15 o 
   1  14   4       25.82       41.57      8.71 o 
   2  14   4       22.83       16.76      7.59 o 
   3  14   4        2.65        0.15      6.46 o 
   4  14   4        2.33       12.40      7.12 o 
   0  15   4        0.36       17.53      6.56 o 
   1  15   4        3.35       11.02      6.30 o 
   2  15   4        1.00       -4.77      4.77 o 
  -3 -13   5        0.12       -1.77      3.01 o 
  -2 -13   5        0.03       14.20      7.33 o 
  -1 -13   5      105.01      112.72      9.51 o 
   0 -13   5       17.08       19.40      4.76 o 
   1 -13   5        3.24        1.70      3.86 o 
   2 -13   5       26.44       34.62     11.69 o 
  -4 -12   5        0.93       -4.72      5.48 o 
  -3 -12   5        0.68       -0.15      4.95 o 
  -2 -12   5        0.11        0.73      3.38 o 
  -1 -12   5       14.66       24.55      5.04 o 
   0 -12   5        2.49       -0.20      3.09 o 
   1 -12   5        2.11        1.25      3.21 o 
   2 -12   5        1.03        4.38      3.74 o 
   3 -12   5        2.50        7.02      6.20 o 
  -5 -11   5        0.01        2.97      6.10 o 
  -4 -11   5        0.05        6.87      5.02 o 
  -3 -11   5       13.37        5.31      3.44 o 
  -2 -11   5        1.82        5.04      3.20 o 
  -1 -11   5        0.20        1.44      2.63 o 
   0 -11   5       28.87       31.65      5.32 o 
   1 -11   5        7.00        4.45      3.17 o 
   2 -11   5        1.40       -0.62      5.56 o 
   3 -11   5       48.59       33.83      8.30 o 
   4 -11   5        3.17       -3.33      7.28 o 
  -5 -10   5        0.61       -0.26      5.84 o 
  -4 -10   5       19.59       23.63      8.15 o 
  -3 -10   5       19.17       20.13      7.05 o 
  -2 -10   5        3.69       -3.31      3.31 o 
  -1 -10   5       23.24       22.40      4.56 o 
   0 -10   5       10.75       12.06      3.76 o 
   1 -10   5        1.42       -0.59      3.66 o 
   2 -10   5        0.42        1.55      2.91 o 
   3 -10   5       34.88       37.19      6.23 o 
   4 -10   5        5.28        0.77      7.07 o 
   5 -10   5        2.85       13.74      8.25 o 
  -6  -9   5        0.17        0.87      6.10 o 
  -5  -9   5        7.33       14.61      6.30 o 
  -4  -9   5        0.01        3.91      2.82 o 
  -3  -9   5       70.13       70.62      6.89 o 
  -2  -9   5        2.74       -3.31      6.97 o 
  -1  -9   5       12.13       14.31      4.31 o 
   0  -9   5        0.46        2.40      2.50 o 
   1  -9   5       20.70       24.56      4.43 o 
   2  -9   5        1.54        3.05      2.71 o 
   3  -9   5        5.62        6.29      3.60 o 
   4  -9   5       14.11       14.86      7.28 o 
   5  -9   5        2.69       -2.77      6.05 o 
   6  -9   5       13.09        5.28      7.64 o 
  -6  -8   5        1.16       -2.26      6.05 o 
  -5  -8   5        1.48       -2.10      4.56 o 
  -4  -8   5       47.50       42.91      5.45 o 
  -3  -8   5        1.03       -1.95      2.20 o 
  -2  -8   5        5.86        4.02      2.93 o 
  -1  -8   5        0.08        0.64      2.24 o 
   0  -8   5       94.57       94.19      6.51 o 
   1  -8   5      170.37      171.14      7.66 o 
   2  -8   5      107.36      110.33     10.84 o 
   3  -8   5       68.72       63.31      4.62 o 
   4  -8   5       28.39       32.53      5.84 o 
   5  -8   5        1.87       10.46      7.02 o 
   6  -8   5        7.66       -0.36      6.61 o 
  -7  -7   5        5.79       18.76     10.61 o 
  -6  -7   5        9.55       14.45      8.41 o 
  -5  -7   5        1.99        7.84      5.79 o 
  -4  -7   5       16.60       19.08      4.07 o 
  -3  -7   5        5.16        5.26      4.59 o 
  -2  -7   5       44.63       47.22      5.16 o 
  -1  -7   5        5.72        5.57      3.74 o 
   0  -7   5        0.54       -1.17      2.09 o 
   1  -7   5        0.28        0.56      2.08 o 
   2  -7   5      109.28      106.80      5.03 o 
   3  -7   5        5.98        3.30      2.17 o 
   4  -7   5        1.64        1.75      2.98 o 
   5  -7   5        5.42        4.87      5.95 o 
   6  -7   5        2.96        1.28      5.89 o 
   7  -7   5        9.30        1.64      7.18 o 
  -7  -6   5        8.47        4.97      7.33 o 
  -6  -6   5       19.08       17.94      7.28 o 
  -5  -6   5       38.94       46.84      9.33 o 
  -4  -6   5        6.33        6.74      3.51 o 
  -3  -6   5       69.93       65.24      7.33 o 
  -2  -6   5        4.94        4.21      3.64 o 
  -1  -6   5       95.81       95.38      7.46 o 
   0  -6   5       91.34       99.53      5.77 o 
   1  -6   5       71.72       79.29      4.97 o 
   2  -6   5       16.90       20.74      2.67 o 
   3  -6   5        0.16        0.73      1.87 o 
   4  -6   5       21.23       21.11      4.79 o 
   5  -6   5        3.22       -1.49      4.97 o 
   6  -6   5        0.60        2.82      6.46 o 
   7  -6   5        6.82       18.91      8.71 o 
  -7  -5   5        0.01        2.77      6.56 o 
  -6  -5   5        5.01        8.00      5.84 o 
  -5  -5   5        0.07       -4.31      4.31 o 
  -4  -5   5        0.34        2.17      2.50 o 
  -3  -5   5       84.94       71.29      5.47 o 
  -2  -5   5      213.74      212.80      7.88 o 
  -1  -5   5      545.02      510.00     16.50 o 
   0  -5   5        0.48        0.09      1.79 o 
   1  -5   5        3.01        5.92      1.73 o 
   2  -5   5      124.58      121.76      4.51 o 
   3  -5   5      300.40      292.80      7.72 o 
   4  -5   5        5.69        8.58      3.20 o 
   5  -5   5        5.82        2.44      3.03 o 
   6  -5   5        0.30       -3.59      4.61 o 
   7  -5   5        1.94        6.66      6.87 o 
  -7  -4   5        0.35        5.43      5.84 o 
  -6  -4   5       26.18       24.04      7.07 o 
  -5  -4   5        1.94        0.00      4.56 o 
  -4  -4   5        4.84        1.65      2.22 o 
  -3  -4   5       72.40       72.00      5.17 o 
  -2  -4   5      957.13      906.55     15.59 o 
  -1  -4   5     2898.18     3054.45     32.64 o 
   0  -4   5       21.63       18.35      2.90 o 
   1  -4   5        5.57        3.99      1.50 o 
   2  -4   5        9.93        8.78      1.97 o 
   3  -4   5      104.10      106.16      4.05 o 
   4  -4   5      226.75      214.62     10.97 o 
   5  -4   5       75.69       70.68      8.61 o 
   6  -4   5        0.89       -0.51      4.72 o 
   7  -4   5       11.10        5.95      6.25 o 
  -7  -3   5        0.02        1.08      5.02 o 
  -6  -3   5       16.77       34.08      8.00 o 
  -5  -3   5        5.58        3.42      2.99 o 
  -4  -3   5       17.93       18.50      2.46 o 
  -3  -3   5        0.00       -0.14      1.30 o 
  -2  -3   5       55.93       49.25      2.65 o 
  -1  -3   5     1243.98     1217.18     30.16 o 
   0  -3   5      630.39      616.67     10.96 o 
   1  -3   5        4.68        5.02      1.74 o 
   2  -3   5      131.21      126.00      3.88 o 
   3  -3   5      119.84      121.93      3.99 o 
   4  -3   5       20.90       24.93      3.79 o 
   5  -3   5      450.85      441.28     14.43 o 
   6  -3   5      458.77      471.98     21.53 o 
   7  -3   5        0.57       -4.56      4.82 o 
   8  -3   5        5.40        3.02      5.89 o 
  -7  -2   5       27.96       17.12      7.02 o 
  -6  -2   5        0.26        0.87      2.95 o 
  -5  -2   5        5.32        2.79      2.62 o 
  -4  -2   5      168.75      160.49      7.75 o 
  -3  -2   5      175.16      172.86      5.52 o 
  -2  -2   5      226.02      215.92      5.41 o 
  -1  -2   5       73.27       73.75      4.02 o 
   0  -2   5      749.27      716.87     11.29 o 
   1  -2   5      100.35       91.79      4.38 o 
   2  -2   5       95.54       89.14      3.58 o 
   3  -2   5       79.11       72.45      4.51 o 
   4  -2   5       23.86       26.76      3.72 o 
   5  -2   5      670.42      657.05     29.42 o 
   6  -2   5      412.48      408.64     15.43 o 
   7  -2   5       21.20       27.88      8.00 o 
   8  -2   5        1.54        4.20      5.79 o 
  -7  -1   5        0.16       -3.49      5.02 o 
  -6  -1   5       20.54       14.67      3.98 o 
  -5  -1   5       40.02       34.50      4.63 o 
  -4  -1   5      101.07       87.86      9.84 o 
  -3  -1   5       26.79       30.31      3.94 o 
  -2  -1   5       35.66       30.95      2.13 o 
  -1  -1   5       50.12       54.17      3.42 o 
   0  -1   5       60.65       60.63      3.40 o 
   1  -1   5     2401.62     2498.64     27.65 o 
   2  -1   5      170.01      162.62      4.18 o 
   3  -1   5       26.21       24.29      4.41 o 
   4  -1   5      296.62      276.76     11.48 o 
   5  -1   5        1.11        2.31      2.53 o 
   6  -1   5      313.93      299.94     10.70 o 
   7  -1   5        8.61       11.12      6.20 o 
   8  -1   5        0.72        3.18      5.95 o 
  -7   0   5        0.11       -1.85      3.41 o 
  -6   0   5       32.78       41.27      5.45 o 
  -5   0   5      107.34      116.12      8.79 o 
  -4   0   5      160.59      156.83      6.98 o 
  -3   0   5      252.61      240.19      5.30 o 
  -2   0   5       82.31       82.19      5.67 o 
  -1   0   5      342.85      309.21      6.74 o 
   0   0   5      761.84      748.46     10.76 o 
   1   0   5       82.31       88.57      3.41 o 
   2   0   5       71.55       70.98      2.79 o 
   3   0   5     1076.85     1246.46     24.29 o 
   4   0   5       45.04       43.21      5.79 o 
   5   0   5        2.43        2.67      3.38 o 
   6   0   5      340.80      333.75     11.25 o 
   7   0   5        3.25        4.77      5.23 o 
   8   0   5        0.00        4.00      5.59 o 
  -8   1   5        2.40       -4.10      6.30 o 
  -7   1   5        0.05       -5.22      5.97 o 
  -6   1   5        0.22        0.33      4.48 o 
  -5   1   5        0.00       -1.08      2.68 o 
  -4   1   5      173.76      174.10      7.40 o 
  -3   1   5      376.56      368.55      6.26 o 
  -2   1   5      135.08      122.82      3.46 o 
  -1   1   5       65.41       60.58      4.10 o 
   0   1   5      662.32      628.27      9.46 o 
   1   1   5     2638.37     2874.06     26.40 o 
   2   1   5       85.07       78.12      2.72 o 
   3   1   5     3631.97     4177.70     55.81 o 
   4   1   5      305.08      328.17     12.61 o 
   5   1   5       53.43       52.43      6.66 o 
   6   1   5       36.42       40.08      6.61 o 
   7   1   5        0.27        2.05      4.36 o 
   8   1   5        1.46        6.97      4.05 o 
  -7   2   5        5.99        4.66      6.07 o 
  -6   2   5        0.81       -2.99      5.20 o 
  -5   2   5        0.00        2.22      3.01 o 
  -4   2   5       23.86       24.68      4.51 o 
  -3   2   5        5.24        3.92      0.90 o 
  -2   2   5      104.25       89.82      3.53 o 
  -1   2   5      543.76      501.51      8.15 o 
   0   2   5      255.15      244.90      5.74 o 
   1   2   5      584.55      604.88      9.12 o 
   2   2   5        0.63        0.46      1.18 o 
   3   2   5     1026.12     1107.31     23.06 o 
   4   2   5        4.02        3.08      2.97 o 
   5   2   5       27.28       32.03      5.74 o 
   6   2   5        3.67        5.69      3.79 o 
   7   2   5       23.63       29.42      6.92 o 
   8   2   5        2.36       17.02      5.43 o 
  -7   3   5        0.36       -4.90      9.69 o 
  -6   3   5       30.89       33.11      5.54 o 
  -5   3   5       21.90       16.36      4.38 o 
  -4   3   5      172.87      182.66      8.11 o 
  -3   3   5        1.52        0.92      2.16 o 
  -2   3   5      109.10      107.06      2.99 o 
  -1   3   5      116.08      109.70      5.59 o 
   0   3   5       77.96       74.29      7.33 o 
   1   3   5     1176.38     1219.42     14.96 o 
   2   3   5       14.33       15.90      2.06 o 
   3   3   5      162.97      163.97      4.64 o 
   4   3   5        0.23        3.08      2.61 o 
   5   3   5       60.59       69.60      7.69 o 
   6   3   5        1.14        5.48      4.00 o 
   7   3   5        0.06       -3.28      3.28 o 
  -7   4   5        0.81       -0.09      4.20 o 
  -6   4   5        0.31        0.10      3.84 o 
  -5   4   5        0.80       -1.22      3.26 o 
  -4   4   5       15.37       12.08      3.68 o 
  -3   4   5        6.46        3.59      3.79 o 
  -2   4   5       72.14       75.89      5.38 o 
  -1   4   5      389.46      383.43      8.02 o 
   0   4   5      782.52      805.04     11.78 o 
   1   4   5      387.98      350.83      7.52 o 
   2   4   5        4.38        4.25      1.72 o 
   3   4   5      204.91      202.80      5.84 o 
   4   4   5       60.02       57.97      6.92 o 
   5   4   5        2.51        1.64      3.02 o 
   6   4   5        7.45       13.02      4.61 o 
   7   4   5        3.43        3.54      4.41 o 
   8   4   5        0.05       14.04      5.69 o 
  -7   5   5       10.68       12.38      5.66 o 
  -6   5   5        2.97        3.94      4.02 o 
  -5   5   5        2.83        0.09      3.36 o 
  -4   5   5       58.40       48.14      7.00 o 
  -3   5   5        0.18       -2.02      3.33 o 
  -2   5   5     1064.91     1008.09     24.55 o 
  -1   5   5     1872.88     2022.08     21.75 o 
   0   5   5      517.51      531.25      9.71 o 
   1   5   5      901.89      920.98     20.50 o 
   2   5   5      378.72      344.27     11.10 o 
   3   5   5      190.35      179.70      6.08 o 
   4   5   5       21.08       20.69      3.14 o 
   5   5   5        0.75        3.33      3.13 o 
   6   5   5        3.91       -3.18      3.18 o 
   7   5   5       11.83       16.14      5.64 o 
   8   5   5        0.11        3.38      5.23 o 
  -7   6   5        5.91       -4.41      4.41 o 
  -6   6   5       31.49       32.97      6.01 o 
  -5   6   5        5.73        8.37      3.94 o 
  -4   6   5        1.03       -1.15      4.33 o 
  -3   6   5        7.17        5.35      3.43 o 
  -2   6   5       11.27       10.66      4.36 o 
  -1   6   5      206.41      201.04      5.84 o 
   0   6   5       25.35       27.01      3.23 o 
   1   6   5      185.47      174.79      9.92 o 
   2   6   5      605.49      611.06     11.87 o 
   3   6   5       35.56       41.27      4.54 o 
   4   6   5       16.98       18.75      3.46 o 
   5   6   5       43.40       59.45      8.30 o 
   6   6   5        0.21       -0.51      3.59 o 
   7   6   5        0.00        4.61      4.92 o 
   8   6   5        7.63        7.18      4.72 o 
  -6   7   5       21.15       28.28      5.88 o 
  -5   7   5        9.13       11.42      4.40 o 
  -4   7   5       22.60       21.04      4.80 o 
  -3   7   5      665.98      631.79     21.73 o 
  -2   7   5       41.87       41.82      7.33 o 
  -1   7   5      161.35      163.17     10.97 o 
   0   7   5       46.62       38.54      4.48 o 
   1   7   5       78.91       88.16      4.97 o 
   2   7   5       24.74       24.60      3.46 o 
   3   7   5        8.06        9.11      2.79 o 
   4   7   5      143.56      151.22      7.19 o 
   5   7   5        0.03       -2.46      2.46 o 
   6   7   5        0.63        0.00      3.43 o 
   7   7   5        0.06       -3.23      3.23 o 
  -6   8   5        0.79        1.23      4.20 o 
  -5   8   5       21.08       24.59      5.47 o 
  -4   8   5      389.31      387.06     18.60 o 
  -3   8   5      316.06      310.44     16.40 o 
  -2   8   5       82.54       60.43      8.71 o 
  -1   8   5        2.58        3.88      3.61 o 
   0   8   5       26.80       28.83      3.50 o 
   1   8   5       50.18       55.57      4.65 o 
   2   8   5      135.49      135.58      6.51 o 
   3   8   5        5.79        3.62      2.55 o 
   4   8   5       28.81       32.89      7.30 o 
   5   8   5        0.00        6.87      4.77 o 
   6   8   5       16.15       13.79      5.48 o 
   7   8   5        1.73       -0.72      4.61 o 
  -6   9   5        3.58       18.29      5.47 o 
  -5   9   5        1.04        8.19      4.51 o 
  -4   9   5      270.30      235.86     15.63 o 
  -3   9   5        0.29        1.95      5.33 o 
  -2   9   5      130.27      132.28     12.20 o 
  -1   9   5       20.11       22.45      6.30 o 
   0   9   5        7.38        6.00      4.72 o 
   1   9   5       79.98       67.45      8.51 o 
   2   9   5       61.99       62.44      5.45 o 
   3   9   5       81.55       84.03      6.42 o 
   4   9   5       15.58       22.50      9.20 o 
   5   9   5       67.17       47.77      8.20 o 
   6   9   5        6.70       -3.02      3.02 o 
   7   9   5        0.00       -0.26      3.49 o 
  -5  10   5        0.32        0.87      5.43 o 
  -4  10   5        4.47       -0.92      4.87 o 
  -3  10   5        8.16        5.43      6.30 o 
  -2  10   5        0.18        0.46      5.02 o 
  -1  10   5        0.03       -4.25      4.25 o 
   0  10   5       23.67       25.58      6.30 o 
   1  10   5        1.07        3.64      4.51 o 
   2  10   5        0.60       -3.02      4.10 o 
   3  10   5      123.75      121.46      7.75 o 
   4  10   5        2.06        4.54      7.82 o 
   5  10   5       26.01       26.50      6.41 o 
   6  10   5        1.13        8.87      4.25 o 
  -5  11   5        0.09        2.67      5.95 o 
  -4  11   5        2.71        5.23      6.41 o 
  -3  11   5        7.64       22.86      7.84 o 
  -2  11   5        6.15        3.49      6.00 o 
  -1  11   5        8.41        6.00      5.59 o 
   0  11   5        2.23       -3.08      4.66 o 
   1  11   5       56.47       50.13      8.97 o 
   2  11   5        0.88       -2.36      4.36 o 
   3  11   5       16.04       15.92      4.29 o 
   4  11   5        0.06       -2.82      5.41 o 
   5  11   5        3.33       -3.69      3.95 o 
   6  11   5        0.00       -2.97      2.97 o 
  -4  12   5        0.10       -4.97      4.97 o 
  -3  12   5        2.19        4.72      6.46 o 
  -2  12   5        1.28       -2.31      5.84 o 
  -1  12   5        2.13        3.02      4.66 o 
   0  12   5        1.17        8.05      5.23 o 
   1  12   5        1.00       -2.61      4.36 o 
   2  12   5        3.74        0.46      5.33 o 
   3  12   5       16.17       13.65      8.30 o 
   4  12   5       13.45       20.45      4.65 o 
   5  12   5        0.62        1.54      4.97 o 
  -3  13   5        0.03       -4.31      5.28 o 
  -2  13   5        0.88        1.13      6.41 o 
  -1  13   5        1.80        2.41      4.61 o 
   0  13   5       17.62       18.60      6.15 o 
   1  13   5        2.42        1.74      4.00 o 
   2  13   5       43.79       44.95      9.17 o 
   3  13   5        7.16        8.82      5.69 o 
   4  13   5        3.06        4.76      5.00 o 
  -2  14   5       12.68        6.25      7.43 o 
  -1  14   5       16.89       23.73      7.33 o 
   0  14   5       11.14       14.71      6.30 o 
   1  14   5        0.16       10.35      5.28 o 
   2  14   5       13.07        5.23      6.82 o 
   3  14   5        0.23       -4.01      8.15 o 
   0  15   5        5.10        1.23      5.43 o 
   1  15   5        0.18        2.00      5.69 o 
  -2 -13   6       16.81       16.19      4.68 o 
  -1 -13   6        0.03        4.83      3.46 o 
   0 -13   6        0.01       -0.34      4.28 o 
   1 -13   6        0.02        4.85      3.72 o 
   2 -13   6       11.75       13.35      9.17 o 
  -3 -12   6        0.38       -0.70      3.69 o 
  -2 -12   6        0.60       -1.92      4.13 o 
  -1 -12   6        4.14        4.19      3.27 o 
   0 -12   6       29.27       33.99      5.54 o 
   1 -12   6       13.97       18.58      4.62 o 
   2 -12   6        0.43       -0.70      3.23 o 
  -4 -11   6        5.93       13.10      8.10 o 
  -3 -11   6        7.32       -0.99      3.13 o 
  -2 -11   6        4.65        8.46      3.56 o 
  -1 -11   6        1.92        2.53      3.26 o 
   0 -11   6       10.46        8.57      7.05 o 
   1 -11   6       10.70        9.38      3.63 o 
   2 -11   6       34.32       38.20      5.68 o 
   3 -11   6        5.63        9.48      4.02 o 
  -5 -10   6        0.49       14.04      6.36 o 
  -4 -10   6        2.72        5.54      3.77 o 
  -3 -10   6        3.17        1.29      3.17 o 
  -2 -10   6       14.63       13.14      4.17 o 
  -1 -10   6       14.42       13.11      5.79 o 
   0 -10   6       13.91       16.74      4.10 o 
   1 -10   6       32.78       35.35      5.64 o 
   2 -10   6        7.03        9.71      9.48 o 
   3 -10   6        9.75       14.55      4.01 o 
   4 -10   6       12.05       15.38      7.33 o 
   5 -10   6       15.08       17.37      8.92 o 
  -6  -9   6        1.67        9.12      7.48 o 
  -5  -9   6        1.27        6.10      5.59 o 
  -4  -9   6        6.66        8.89      3.89 o 
  -3  -9   6        0.54       -0.11      2.67 o 
  -2  -9   6        0.94       -1.24      2.28 o 
  -1  -9   6        0.71        1.82      2.75 o 
   0  -9   6        0.09       -2.34      2.34 o 
   1  -9   6       36.07       35.90      4.89 o 
   2  -9   6       26.96       43.75     10.46 o 
   3  -9   6        4.93        2.28      2.61 o 
   4  -9   6        3.52       -0.10      6.00 o 
   5  -9   6        4.20        4.31      6.36 o 
  -6  -8   6        1.02       10.35      7.48 o 
  -5  -8   6        0.35        0.92      5.07 o 
  -4  -8   6        4.68        7.61      3.48 o 
  -3  -8   6       78.76       72.47      6.69 o 
  -2  -8   6        8.09       12.04      3.66 o 
  -1  -8   6       14.63       13.02      6.84 o 
   0  -8   6       13.33       10.35      3.19 o 
   1  -8   6        4.38        6.58      3.18 o 
   2  -8   6        7.81       10.13      2.80 o 
   3  -8   6       10.05       10.75      3.00 o 
   4  -8   6        0.15        0.46      3.08 o 
   5  -8   6       10.29       18.40      7.94 o 
   6  -8   6        0.58        1.18      7.12 o 
  -4  -7   6        2.20       -0.05      2.86 o 
  -3  -7   6        1.01        2.96      2.64 o 
  -2  -7   6       10.08        8.23      3.05 o 
  -1  -7   6        0.08       -1.84      2.13 o 
   0  -7   6       84.71       84.04      6.06 o 
   1  -7   6      424.53      418.63     11.36 o 
   2  -7   6      245.28      217.37      6.75 o 
   3  -7   6       38.97       44.80      3.95 o 
   4  -7   6       36.27       39.89      8.84 o 
   5  -7   6        8.67        6.61      6.51 o 
   6  -7   6        2.39       -1.64      5.54 o 
  -7  -6   6        0.07        0.72      5.95 o 
  -6  -6   6        5.26        8.51      6.66 o 
  -5  -6   6        0.00        3.33      5.64 o 
  -4  -6   6        1.03        3.58      3.06 o 
  -3  -6   6        0.00       -3.29      4.05 o 
  -2  -6   6       26.42       23.86      3.89 o 
  -1  -6   6       10.56        9.37      2.80 o 
   0  -6   6      419.48      441.53     11.47 o 
   1  -6   6     1130.48     1137.53     16.67 o 
   2  -6   6       16.06       15.96      2.52 o 
   3  -6   6      210.52      201.04      6.28 o 
   4  -6   6        8.49        5.98      3.22 o 
   5  -6   6        0.48       -2.70      3.04 o 
   6  -6   6        0.01       -5.43      5.43 o 
   7  -6   6        4.27        6.36      6.82 o 
  -7  -5   6        2.57        6.30      6.41 o 
  -6  -5   6        0.11       -5.23      5.23 o 
  -5  -5   6        0.11       -4.05      4.05 o 
  -4  -5   6        4.73        2.16      2.87 o 
  -3  -5   6       64.48       65.94      5.62 o 
  -2  -5   6       57.56       50.20      4.94 o 
  -1  -5   6      279.28      260.79      8.51 o 
   0  -5   6       92.51       87.51      5.29 o 
   1  -5   6        6.95        8.34      1.90 o 
   2  -5   6       45.19       46.33      3.45 o 
   3  -5   6       52.61       55.03      3.76 o 
   4  -5   6      213.11      220.92      8.89 o 
   5  -5   6       83.38       80.91      6.55 o 
   6  -5   6       19.43       22.14      7.23 o 
   7  -5   6       15.46       12.76      7.48 o 
  -7  -4   6        0.05        0.21      5.13 o 
  -6  -4   6        0.60       -0.05      5.02 o 
  -5  -4   6       16.76       17.89      6.10 o 
  -4  -4   6        0.01        1.86      2.48 o 
  -3  -4   6        1.75        1.64      3.18 o 
  -2  -4   6      210.34      204.32      7.60 o 
  -1  -4   6      306.82      286.20      9.81 o 
   0  -4   6       31.36       36.54      3.68 o 
   1  -4   6        5.90        5.97      1.62 o 
   2  -4   6       32.37       28.69      3.25 o 
   3  -4   6       31.18       29.52      2.78 o 
   4  -4   6      137.04      127.26      6.81 o 
   5  -4   6      502.68      516.45     18.86 o 
   6  -4   6       10.97        4.51      5.79 o 
   7  -4   6        0.19       -3.95      5.89 o 
  -7  -3   6        4.29       -1.85      5.69 o 
  -6  -3   6        0.36        0.56      5.02 o 
  -5  -3   6       11.91       13.48      5.28 o 
  -4  -3   6        6.18        6.77      2.58 o 
  -3  -3   6       23.05       22.39      4.87 o 
  -2  -3   6     5895.40     5967.65     88.49 o 
  -1  -3   6     1118.65     1127.69     19.73 o 
   0  -3   6      328.98      310.01      8.06 o 
   1  -3   6      165.40      183.88      4.50 o 
   2  -3   6       25.73       23.94      2.44 o 
   3  -3   6        0.13       -0.65      1.36 o 
   4  -3   6        4.87        5.05      2.73 o 
   5  -3   6      296.78      290.94     10.46 o 
   6  -3   6       15.89       14.72      4.19 o 
   7  -3   6       14.44       19.32      6.92 o 
   8  -3   6        5.12       20.55      8.56 o 
  -7  -2   6        0.58        5.84      5.79 o 
  -6  -2   6        0.84        0.36      4.46 o 
  -5  -2   6       15.11       11.33      5.13 o 
  -4  -2   6       21.08       18.73      2.51 o 
  -3  -2   6      205.28      213.22      5.37 o 
  -2  -2   6     4744.88     4624.39     56.06 o 
  -1  -2   6      428.24      390.43      8.94 o 
   0  -2   6      916.65      893.84     13.63 o 
   1  -2   6        9.30        7.41      1.43 o 
   2  -2   6       41.13       38.63      2.41 o 
   3  -2   6        6.34        8.94      1.48 o 
   4  -2   6      235.94      235.30     11.07 o 
   5  -2   6      433.67      417.60     13.79 o 
   6  -2   6       81.79      100.35     10.43 o 
   7  -2   6        5.58        2.87      5.54 o 
   8  -2   6        3.68        7.64      6.15 o 
  -7  -1   6        1.00       -5.07      5.07 o 
  -6  -1   6        3.34        2.26      4.72 o 
  -5  -1   6        1.57       -0.64      2.77 o 
  -4  -1   6       12.40       15.32      2.80 o 
  -3  -1   6       21.10       22.97      2.32 o 
  -2  -1   6      108.53      113.20      3.59 o 
  -1  -1   6       10.42       11.47      6.33 o 
   0  -1   6      340.40      319.71      7.43 o 
   1  -1   6       18.53       24.04      2.62 o 
   2  -1   6      315.23      331.56      6.60 o 
   3  -1   6        6.34       20.30      4.51 o 
   4  -1   6      176.11      194.40     10.30 o 
   5  -1   6      537.72      535.35     13.44 o 
   6  -1   6       11.69       11.33      3.73 o 
   7  -1   6       13.36       26.19      7.33 o 
   8  -1   6        0.04       -4.72      4.72 o 
  -7   0   6       17.15       10.71      7.18 o 
  -6   0   6       33.62       32.19      5.35 o 
  -5   0   6       17.36       17.72      3.99 o 
  -4   0   6        0.01       -3.10      3.10 o 
  -3   0   6        0.00       -0.49      2.37 o 
  -2   0   6      156.88      154.80      5.10 o 
  -1   0   6      149.73      145.16      5.14 o 
   0   0   6      259.20      283.50      7.76 o 
   1   0   6       22.01       19.18      3.02 o 
   2   0   6     1028.32     1187.19     14.38 o 
   3   0   6      159.10      139.10      8.25 o 
   4   0   6       17.38       22.45      4.97 o 
   5   0   6        8.88       11.17      4.66 o 
   6   0   6        5.08       12.56      5.23 o 
   7   0   6       11.77        8.47      4.15 o 
   8   0   6        0.44        3.18      5.64 o 
  -7   1   6        3.52       -2.61      3.91 o 
  -6   1   6        5.72        1.11      3.24 o 
  -5   1   6       98.60      108.43      7.29 o 
  -4   1   6      253.26      272.46      9.32 o 
  -3   1   6      126.44      138.40      4.12 o 
  -2   1   6       24.88       26.58      2.29 o 
  -1   1   6       95.51       99.14      5.15 o 
   0   1   6       32.16       29.51      4.43 o 
   1   1   6      346.91      378.93      7.41 o 
   2   1   6      643.11      727.10     23.09 o 
   3   1   6       76.80       62.84      6.10 o 
   4   1   6       78.00       69.50      6.92 o 
   5   1   6      282.96      279.84     12.66 o 
   6   1   6      103.35       97.43      9.33 o 
   7   1   6       17.81       16.25      5.79 o 
   8   1   6        0.08        8.35      5.59 o 
  -7   2   6       11.60       17.92      5.31 o 
  -6   2   6        4.00        4.65      3.79 o 
  -5   2   6       13.27       10.58      3.80 o 
  -4   2   6      221.87      214.64      8.69 o 
  -3   2   6        4.23        7.45      1.62 o 
  -2   2   6       69.19       81.24      3.14 o 
  -1   2   6       65.38       64.99      3.47 o 
   0   2   6       49.25       42.81      3.02 o 
   1   2   6       69.46       60.93      4.56 o 
   2   2   6      758.21      874.97     11.64 o 
   3   2   6       58.03       57.97      6.25 o 
   4   2   6       71.52       73.80      7.33 o 
   5   2   6       26.46       30.14      5.74 o 
   6   2   6       54.84       68.73      8.56 o 
   7   2   6        3.07       -2.46      3.64 o 
  -7   3   6        0.03       -3.62      3.62 o 
  -6   3   6        0.21       -3.27      3.27 o 
  -5   3   6       70.85       69.09      6.60 o 
  -4   3   6       48.20       44.85      5.59 o 
  -3   3   6       42.75       34.15      4.31 o 
  -2   3   6        4.81        6.29      2.05 o 
  -1   3   6       73.75       91.98      3.89 o 
   0   3   6       59.51       71.16      3.50 o 
   1   3   6        0.14       -1.38      1.38 o 
   2   3   6     1118.36     1199.24     23.50 o 
   3   3   6       41.85       44.98      2.89 o 
   4   3   6       36.72       45.36      6.41 o 
   5   3   6        1.45        1.79      3.28 o 
   6   3   6       11.53       16.71      5.43 o 
   7   3   6        0.44        0.87      3.90 o 
   8   3   6        4.97        0.46      4.46 o 
  -7   4   6        6.14        4.75      4.79 o 
  -6   4   6        0.69        3.07      4.06 o 
  -5   4   6       34.48       35.18      5.52 o 
  -4   4   6       69.08       66.74      6.12 o 
  -3   4   6        4.44        9.71      3.79 o 
  -2   4   6        9.97       11.35      1.60 o 
  -1   4   6       16.86       17.92      2.36 o 
   0   4   6     1064.54     1191.97     15.80 o 
   1   4   6       36.28       28.30      2.90 o 
   2   4   6      752.57      709.71     12.56 o 
   3   4   6      148.25      131.65      4.90 o 
   4   4   6        1.57        0.92      2.72 o 
   5   4   6       28.07       30.91      6.15 o 
   6   4   6        8.75        2.77      3.64 o 
   7   4   6       96.83       83.08     10.40 o 
   8   4   6        0.65       -3.13      3.13 o 
  -7   5   6       12.19        7.75      5.16 o 
  -6   5   6       30.33       31.24      7.38 o 
  -5   5   6       90.55       82.40      9.87 o 
  -4   5   6      297.35      298.61     11.14 o 
  -3   5   6        1.95        2.16      3.05 o 
  -2   5   6      169.00      157.09      9.84 o 
  -1   5   6      419.30      425.66     24.11 o 
   0   5   6      254.79      272.81      7.18 o 
   1   5   6      319.68      303.56     10.51 o 
   2   5   6      100.38       98.92      4.65 o 
   3   5   6      142.01      139.43      5.50 o 
   4   5   6       19.08       22.35      5.33 o 
   5   5   6       17.31       30.29      6.46 o 
   6   5   6        4.49        2.41      3.74 o 
   7   5   6        7.27        7.84      5.28 o 
   8   5   6        0.58        0.56      4.61 o 
  -7   6   6        0.33        5.33      4.85 o 
  -6   6   6        1.93        0.24      4.12 o 
  -5   6   6        4.27        4.38      4.05 o 
  -4   6   6       81.44       77.99      7.06 o 
  -3   6   6       12.95       16.86      5.43 o 
  -2   6   6      161.57      171.70     10.87 o 
  -1   6   6        0.07        2.04      1.74 o 
   0   6   6        3.40        0.85      1.90 o 
   1   6   6      385.92      393.80      9.27 o 
   2   6   6      301.22      274.26      8.02 o 
   3   6   6       22.38       18.62      3.10 o 
   4   6   6        8.83       21.06      5.02 o 
   5   6   6       15.56       13.17      4.61 o 
   6   6   6        2.42       -1.23      3.38 o 
   7   6   6        1.29        0.10      3.90 o 
   8   6   6        0.14        5.13      5.69 o 
  -6   7   6        3.45        8.01      4.74 o 
  -5   7   6        4.09        3.92      3.99 o 
  -4   7   6       92.25      104.80      8.14 o 
  -3   7   6      260.83      238.32     13.84 o 
  -2   7   6      813.97      809.89     24.86 o 
  -1   7   6       20.75       20.85      2.75 o 
   0   7   6        2.34        4.01      1.88 o 
   1   7   6        0.74        3.40      2.28 o 
   2   7   6       47.60       42.36      4.19 o 
   3   7   6       38.32       46.06      4.47 o 
   4   7   6      242.02      237.66     12.97 o 
   5   7   6       60.22       66.22      9.07 o 
   6   7   6       14.81       16.66      5.74 o 
   7   7   6        2.12       -3.28      3.28 o 
  -6   8   6        0.01       -0.92      4.40 o 
  -5   8   6        2.35       -3.57      3.57 o 
  -4   8   6       25.26       28.75      7.64 o 
  -3   8   6      160.98      173.03     13.27 o 
  -2   8   6        3.79        1.44      5.07 o 
  -1   8   6       89.91       85.50      7.20 o 
   0   8   6       13.01       12.26      4.31 o 
   1   8   6       45.49       45.03      5.36 o 
   2   8   6      131.86      123.51     12.45 o 
   3   8   6      117.96      108.31      6.57 o 
   5   8   6      229.32      193.38     13.07 o 
   6   8   6        2.62       -3.33      3.33 o 
   7   8   6        1.39        5.33      4.66 o 
  -5   9   6       14.35       18.40      7.07 o 
  -4   9   6       99.29      100.35     11.89 o 
  -3   9   6        3.90        7.94      5.95 o 
  -2   9   6      173.35      184.97     13.38 o 
  -1   9   6       47.54       55.92      8.82 o 
   0   9   6       35.92       47.45      4.49 o 
   1   9   6       41.89       42.49      5.84 o 
   2   9   6        2.79        1.50      2.67 o 
   3   9   6       31.42       31.87      4.71 o 
   4   9   6      220.14      228.83      9.51 o 
   5   9   6       78.17       75.39     10.05 o 
   6   9   6        0.21        8.15      5.18 o 
   7   9   6        1.25        4.41      4.10 o 
  -5  10   6        3.51        2.00      5.54 o 
  -4  10   6        2.30        4.36      5.89 o 
  -3  10   6        7.77       13.07      6.71 o 
  -2  10   6      165.82      166.01     13.17 o 
  -1  10   6       49.41       50.69      9.02 o 
   0  10   6       58.07       63.18      7.43 o 
   1  10   6        7.38       10.33      3.18 o 
   2  10   6       17.36       14.14      3.90 o 
   3  10   6       27.35       26.31      4.64 o 
   4  10   6        1.36        1.29      3.17 o 
   5  10   6       12.66        7.02      4.72 o 
   6  10   6        1.12        0.41      3.18 o 
  -4  11   6       10.30       12.56      6.97 o 
  -3  11   6        5.58       11.74      6.82 o 
  -2  11   6        1.52        4.87      5.89 o 
  -1  11   6       23.18       30.24      7.43 o 
   0  11   6       10.04        6.69      3.08 o 
   1  11   6       47.60       42.33      5.31 o 
   2  11   6      193.14      192.74      9.51 o 
   3  11   6        5.70       10.88      3.68 o 
   4  11   6        0.00        3.19      5.05 o 
   5  11   6        0.25       -0.67      4.41 o 
   6  11   6        2.27       13.84      5.13 o 
  -4  12   6        1.56       -5.28      5.28 o 
  -3  12   6        1.56        9.79      7.12 o 
  -2  12   6       11.38       15.63      7.48 o 
  -1  12   6       18.32       36.03      7.89 o 
   0  12   6       67.62       46.59      9.23 o 
   1  12   6       42.82       47.82      5.77 o 
   2  12   6      146.02      131.63      8.61 o 
   3  12   6       21.90       17.51      4.53 o 
   4  12   6        3.63       -2.17      5.59 o 
   5  12   6        0.23        1.64      4.31 o 
  -3  13   6        6.27       23.11      8.71 o 
  -2  13   6        3.87       -3.54      5.69 o 
  -1  13   6        0.04        2.82      4.46 o 
   0  13   6       10.36        4.92      4.56 o 
   1  13   6        3.65        8.20      3.60 o 
   2  13   6        5.73        7.30      8.92 o 
   3  13   6        0.01        2.84      3.54 o 
   4  13   6        1.29        0.96      3.47 o 
  -2  14   6        6.25       13.02      7.33 o 
  -1  14   6        5.98        9.99      6.46 o 
   0  14   6       25.76       30.75      8.76 o 
   1  14   6        3.38        7.74      5.18 o 
   2  14   6        0.09        5.58      3.73 o 
   3  14   6        9.23       14.81      8.25 o 
  -1 -13   7        4.82       10.85      4.41 o 
   0 -13   7       12.40       13.10      4.57 o 
  -3 -12   7        0.66        2.06      3.71 o 
  -2 -12   7        3.41        9.83      3.71 o 
  -1 -12   7        0.09        0.37      4.77 o 
   0 -12   7        2.22        3.28      3.56 o 
   1 -12   7        1.15        8.05      4.23 o 
   2 -12   7        6.43        8.97      4.28 o 
  -4 -11   7        3.18       11.70      7.12 o 
  -3 -11   7        0.03       -3.31      3.31 o 
  -2 -11   7        0.01        0.64      2.96 o 
  -1 -11   7        1.56        4.82      3.26 o 
   0 -11   7        4.51        6.56      3.45 o 
   1 -11   7       20.73       25.76      4.93 o 
   2 -11   7        5.04        3.82      3.45 o 
   3 -11   7       55.28       73.55      9.74 o 
  -5 -10   7        0.30       -5.07      5.18 o 
  -4 -10   7       14.56        9.69      4.06 o 
  -3 -10   7        0.81        1.04      4.20 o 
  -2 -10   7        1.31       -0.94      4.41 o 
  -1 -10   7        6.65       13.23      3.95 o 
   0 -10   7        1.60        0.38      3.72 o 
   1 -10   7        0.68       -1.56      2.62 o 
   2 -10   7       24.86       20.32      5.79 o 
   3 -10   7       65.56       70.01      9.48 o 
  -5  -9   7        0.08        7.64      6.41 o 
  -4  -9   7        5.22        6.14      3.53 o 
  -3  -9   7        0.42        0.19      2.86 o 
  -2  -9   7        3.39        0.47      2.62 o 
  -1  -9   7        2.84        4.00      3.02 o 
   0  -9   7        0.22        2.64      2.80 o 
   1  -9   7        2.32        1.12      3.64 o 
   2  -9   7        7.41        4.80      3.95 o 
   3  -9   7        8.13        8.25      4.56 o 
   4  -9   7       37.18       39.05      7.79 o 
   5  -9   7       13.89       18.91      7.59 o 
  -6  -8   7        0.02       28.45     10.40 o 
  -5  -8   7        2.07        3.33      6.30 o 
  -4  -8   7        2.71        6.38      4.74 o 
  -3  -8   7       19.08       12.50      5.10 o 
  -2  -8   7       11.01        7.55      3.44 o 
  -1  -8   7       18.16       17.56      3.98 o 
   0  -8   7      116.93      114.08      7.47 o 
   1  -8   7       11.73       21.26      3.94 o 
   2  -8   7       63.63       66.59      7.10 o 
   3  -8   7        2.68        0.05      4.05 o 
   4  -8   7      102.49       92.35      7.29 o 
   5  -8   7        5.55       14.04      7.74 o 
   6  -8   7        4.40       21.73      8.71 o 
  -5  -7   7        0.07       -3.43      3.43 o 
  -4  -7   7        2.98        4.77      4.72 o 
  -3  -7   7        0.77        0.26      2.72 o 
  -2  -7   7       43.10       41.53      7.79 o 
  -1  -7   7       13.84       15.37      3.82 o 
   0  -7   7      107.45      104.89      8.20 o 
   1  -7   7       15.71       12.71      3.12 o 
   2  -7   7        0.91        0.22      2.60 o 
   3  -7   7       37.81       43.26      5.38 o 
   4  -7   7       14.89       16.99      6.07 o 
   5  -7   7        1.23        3.08      6.20 o 
   6  -7   7       15.11       18.86      7.69 o 
  -6  -6   7        3.06        6.77      6.36 o 
  -5  -6   7        1.20        2.44      4.41 o 
  -4  -6   7       12.69        8.21      3.92 o 
  -3  -6   7       16.04       14.07      3.79 o 
  -2  -6   7      140.60      140.43      9.84 o 
  -1  -6   7        0.14        0.70      4.84 o 
   0  -6   7        7.37        5.60      2.79 o 
   1  -6   7      104.01       94.68      8.43 o 
   2  -6   7       11.59        9.40      2.32 o 
   3  -6   7      156.47      150.54      7.34 o 
   4  -6   7        2.78       -3.15      4.20 o 
   5  -6   7       11.42        9.78      3.89 o 
   6  -6   7        0.38        2.41      5.48 o 
   7  -6   7        5.09       -5.64      5.95 o 
  -7  -5   7        2.39        4.92      6.87 o 
  -6  -5   7        3.18       -1.44      5.59 o 
  -5  -5   7        2.05        0.79      2.70 o 
  -4  -5   7       50.11       46.98      5.48 o 
  -3  -5   7      155.50      134.08      7.31 o 
  -2  -5   7       44.63       48.88      6.30 o 
  -1  -5   7       26.00       31.64      8.51 o 
   0  -5   7        5.10        4.36      2.42 o 
   1  -5   7       77.05       73.70      3.80 o 
   2  -5   7       16.09       20.15      2.61 o 
   3  -5   7      150.60      133.67      7.87 o 
   4  -5   7      260.56      262.28      9.88 o 
   5  -5   7       19.71       20.26      4.43 o 
   6  -5   7        0.90        3.64      5.43 o 
   7  -5   7        1.08       -4.77      4.77 o 
  -7  -4   7        2.52        6.77      6.41 o 
  -6  -4   7        0.12       -3.13      4.41 o 
  -5  -4   7        1.02        0.86      2.77 o 
  -4  -4   7       59.80       58.35      6.74 o 
  -3  -4   7       67.24       68.52     16.30 o 
  -2  -4   7       71.77       64.62      5.64 o 
  -1  -4   7      371.41      338.96      9.57 o 
   0  -4   7      281.82      286.72      8.73 o 
   1  -4   7       24.08       19.76      2.21 o 
   2  -4   7       62.09       64.32      3.52 o 
   3  -4   7       10.20       10.87      2.98 o 
   4  -4   7       96.27       98.33      6.52 o 
   5  -4   7       48.41       48.57      9.12 o 
   6  -4   7       60.35       65.20      6.80 o 
   7  -4   7       34.52       31.73      8.92 o 
  -7  -3   7        1.87       -5.38      5.38 o 
  -6  -3   7        1.27       -4.31      4.31 o 
  -5  -3   7       15.70       15.73      6.20 o 
  -4  -3   7       56.58       59.01      5.06 o 
  -3  -3   7       35.86       32.27      4.01 o 
  -2  -3   7      165.44      156.64      6.78 o 
  -1  -3   7      900.22      862.29     15.13 o 
   0  -3   7       70.54       67.32      5.51 o 
   1  -3   7      395.51      405.91      6.94 o 
   2  -3   7      229.88      230.12      5.61 o 
   3  -3   7        0.00        0.16      3.51 o 
   4  -3   7        1.77        6.42      2.77 o 
   5  -3   7      385.31      361.86     12.56 o 
   6  -3   7      212.81      219.38     18.73 o 
   7  -3   7       29.61       30.85      8.76 o 
  -7  -2   7        0.01       -0.36      5.74 o 
  -6  -2   7        3.68        2.97      5.23 o 
  -5  -2   7       14.67       12.86      5.79 o 
  -4  -2   7        5.91       11.84      2.76 o 
  -3  -2   7        4.80        3.17      1.92 o 
  -2  -2   7        4.52        4.80      2.30 o 
  -1  -2   7       11.96       14.47      4.54 o 
   0  -2   7       58.50       54.98      4.04 o 
   1  -2   7      534.29      537.26      7.84 o 
   2  -2   7       93.17      106.12      3.75 o 
   3  -2   7       92.25       91.55      5.47 o 
   4  -2   7      153.21      142.96      7.20 o 
   5  -2   7      260.31      247.91      9.76 o 
   6  -2   7        3.60        5.75      3.49 o 
   7  -2   7       22.01       27.42      8.15 o 
   8  -2   7       11.84       33.16      8.71 o 
  -7  -1   7        1.88        0.26      5.33 o 
  -6  -1   7        2.30        4.66      5.74 o 
  -5  -1   7        9.22       14.45      5.84 o 
  -4  -1   7        0.56        3.62      2.09 o 
  -3  -1   7       17.19       20.01      2.56 o 
  -2  -1   7       30.80       27.60      3.24 o 
  -1  -1   7      378.39      343.54      8.56 o 
   0  -1   7       43.73       36.31      3.35 o 
   1  -1   7       12.92        9.50      2.21 o 
   2  -1   7       51.81       51.31      3.52 o 
   3  -1   7        0.23       -2.31      2.36 o 
   4  -1   7       45.78       49.71      6.82 o 
   5  -1   7      203.14      219.41     12.20 o 
   6  -1   7       16.86       15.02      3.84 o 
   7  -1   7        0.15        1.48      3.23 o 
   8  -1   7       15.95       18.04      7.38 o 
  -7   0   7        0.57        3.28      5.28 o 
  -6   0   7        2.12        2.77      5.23 o 
  -5   0   7       23.13       20.14      5.95 o 
  -4   0   7       31.39       31.76      4.16 o 
  -3   0   7       26.27       28.54      3.38 o 
  -2   0   7       41.25       43.88      3.63 o 
  -1   0   7       53.06       55.05      4.13 o 
   0   0   7      219.10      212.77      6.45 o 
   1   0   7       13.69       16.93      2.43 o 
   2   0   7      431.64      478.90      8.55 o 
   3   0   7       14.38       13.48      3.79 o 
   4   0   7      345.22      294.65     12.86 o 
   5   0   7        0.14       -0.72      3.18 o 
   6   0   7        0.03        7.02      4.46 o 
   7   0   7        2.44        3.36      3.50 o 
   8   0   7        0.19        3.59      5.02 o 
  -7   1   7        0.37        0.31      5.38 o 
  -6   1   7        4.40        9.07      5.54 o 
  -5   1   7       16.59       16.26      4.22 o 
  -4   1   7        9.02       10.90      3.42 o 
  -3   1   7       30.70       31.90      2.61 o 
  -2   1   7        0.91        1.07      1.62 o 
  -1   1   7     1200.32     1153.74     15.89 o 
   0   1   7       34.01       29.02      3.03 o 
   1   1   7       92.93       94.26      4.20 o 
   2   1   7      719.93      769.06     11.17 o 
   3   1   7       75.92       81.34      7.43 o 
   4   1   7      118.03      110.91      9.02 o 
   5   1   7      186.78      158.68     10.76 o 
   6   1   7       13.66       15.32      5.13 o 
   7   1   7        0.01       -3.79      3.79 o 
   8   1   7        0.44        4.20      5.43 o 
  -7   2   7        7.63       20.76      7.53 o 
  -6   2   7        0.74       -0.78      4.11 o 
  -5   2   7        0.93        0.03      6.51 o 
  -4   2   7       13.35       13.65      3.80 o 
  -3   2   7       48.37       50.31      9.15 o 
  -2   2   7        8.64       10.09      2.67 o 
  -1   2   7      185.61      195.91      6.00 o 
   0   2   7        0.02       -0.60      1.43 o 
   1   2   7        0.77        0.17      2.15 o 
   2   2   7      183.34      197.29      5.92 o 
   3   2   7        8.00        7.48      3.43 o 
   4   2   7       88.74       86.10      8.20 o 
   5   2   7        5.50       -1.08      2.97 o 
   6   2   7       35.02       16.50      5.43 o 
   7   2   7        7.39        5.48      4.51 o 
   8   2   7        2.47        6.97      5.38 o 
  -7   3   7        5.37       -0.66      4.40 o 
  -6   3   7        1.26       -0.48      8.17 o 
  -5   3   7        0.21       -1.05      3.46 o 
  -4   3   7       17.71       13.13      3.97 o 
  -3   3   7        3.89        4.19      4.74 o 
  -2   3   7       22.87       24.56      2.52 o 
  -1   3   7        0.67       -0.13      1.60 o 
   0   3   7        0.73        0.62      1.69 o 
   1   3   7       96.99       75.26      7.97 o 
   2   3   7       14.74       20.92      4.41 o 
   3   3   7        9.36       13.24      1.98 o 
   4   3   7       10.96       15.32      4.25 o 
   5   3   7       26.88       16.14      5.18 o 
   6   3   7       17.30       16.50      5.28 o 
   7   3   7        3.42        2.36      4.41 o 
   8   3   7        1.24        1.74      5.28 o 
  -7   4   7        0.12       -2.29      4.44 o 
  -6   4   7        1.89        4.34      4.31 o 
  -5   4   7        6.69        2.94      3.78 o 
  -4   4   7       81.81       77.18      6.79 o 
  -3   4   7       39.61       41.16      7.18 o 
  -2   4   7       13.54       17.32      2.61 o 
  -1   4   7     2072.66     2165.79     23.69 o 
   0   4   7      902.28      898.96     13.72 o 
   1   4   7      561.36      549.84     12.66 o 
   2   4   7       18.43       23.46      2.82 o 
   3   4   7      132.93      126.48      5.48 o 
   4   4   7       91.49       91.74      8.71 o 
   5   4   7       15.11       22.81      5.84 o 
   6   4   7        3.72       11.53      4.87 o 
   7   4   7       10.13       11.74      5.84 o 
   8   4   7        0.01        2.67      5.02 o 
  -7   5   7        0.94        2.95      4.94 o 
  -6   5   7        0.05       -3.78      3.78 o 
  -5   5   7       17.97       13.76      8.74 o 
  -4   5   7       91.80       89.81      7.35 o 
  -3   5   7       18.78       11.02      4.97 o 
  -2   5   7       40.98       42.59      6.77 o 
  -1   5   7      458.02      484.27      9.58 o 
   0   5   7      378.70      412.43     23.04 o 
   1   5   7      367.68      380.83     13.12 o 
   2   5   7      189.22      178.01      9.71 o 
   3   5   7       40.77       39.36      7.12 o 
   4   5   7        0.13        3.69      2.82 o 
   5   5   7       35.18       37.88      7.12 o 
   6   5   7       65.25       63.19      9.43 o 
   7   5   7       10.61        7.94      4.87 o 
   8   5   7       11.19       17.07      6.77 o 
  -6   6   7        2.58        9.01      4.62 o 
  -5   6   7       21.29       23.86      8.12 o 
  -4   6   7      363.87      367.00     13.06 o 
  -3   6   7       10.64       18.50      5.79 o 
  -2   6   7       55.26       63.60      8.00 o 
  -1   6   7        6.74        7.70      2.72 o 
   0   6   7        1.79        0.67      1.89 o 
   1   6   7        0.01        0.36      2.20 o 
   2   6   7       25.64       30.27      3.57 o 
   3   6   7        4.94        3.93      2.28 o 
   4   6   7       74.82       72.78      8.51 o 
   5   6   7       49.58       55.66      8.51 o 
   6   6   7       91.79       89.69     10.81 o 
   7   6   7        1.06       -0.97      3.74 o 
  -6   7   7        0.92       -6.94      6.94 o 
  -5   7   7        9.39       11.69      5.01 o 
  -4   7   7        0.00        3.90      5.64 o 
  -3   7   7        0.06       -3.79      3.79 o 
  -2   7   7       40.50       54.23      7.94 o 
  -1   7   7        7.02       10.58      2.29 o 
   0   7   7        8.11       11.94      3.97 o 
   1   7   7       93.58       80.89      4.89 o 
   2   7   7      107.41      110.57      5.69 o 
   3   7   7       32.19       28.37      3.96 o 
   4   7   7      173.32      159.24     11.17 o 
   5   7   7        2.51        2.36      3.79 o 
   6   7   7        4.33        2.77      4.77 o 
   7   7   7        0.77       -0.72      3.84 o 
  -6   8   7       11.42        9.30      5.17 o 
  -5   8   7       11.20        8.51      5.95 o 
  -4   8   7       10.62        6.71      5.89 o 
  -3   8   7     1035.59     1096.75     32.03 o 
  -2   8   7      500.55      543.99     21.42 o 
  -1   8   7        7.03       10.56      5.07 o 
   0   8   7        3.08        4.34      2.16 o 
   1   8   7       16.43       18.23      3.38 o 
   2   8   7        4.66        7.27      2.74 o 
   3   8   7       16.65       17.54      3.58 o 
   4   8   7       30.44       22.50      6.05 o 
   5   8   7        0.10       -1.90      3.38 o 
   6   8   7        0.29       -2.56      2.56 o 
   7   8   7        0.62        0.51      4.00 o 
  -5   9   7        0.00       -4.36      5.43 o 
  -4   9   7       52.45       45.56      9.17 o 
  -3   9   7       88.54       80.57     11.22 o 
  -2   9   7       64.95       76.98     10.61 o 
  -1   9   7        0.68       -2.10      3.84 o 
   0   9   7        5.27        7.93      2.59 o 
   1   9   7       29.26       28.02      5.13 o 
   2   9   7        1.94        2.01      2.37 o 
   3   9   7      561.72      558.15     14.09 o 
   4   9   7        5.29        6.36      4.41 o 
   5   9   7       43.18       50.48      9.07 o 
   6   9   7        3.42        0.05      3.43 o 
   7   9   7        0.10       -1.18      4.25 o 
  -5  10   7        0.89        0.62      5.43 o 
  -4  10   7        6.17        8.10      6.71 o 
  -3  10   7       24.64       22.35      8.25 o 
  -2  10   7       11.41        8.30      5.43 o 
  -1  10   7       21.62       22.24      6.92 o 
   0  10   7       11.34       18.33      3.36 o 
   1  10   7        0.20        0.36      3.49 o 
   2  10   7       16.17       15.28      3.86 o 
   3  10   7      154.10      140.42      7.68 o 
   4  10   7        0.50       -2.82      3.08 o 
   5  10   7        4.07        7.64      4.66 o 
   6  10   7        3.49       -2.97      2.97 o 
  -4  11   7        2.70       -5.54      5.54 o 
  -3  11   7        6.90        2.10      5.74 o 
  -2  11   7        0.10        8.41      4.72 o 
  -1  11   7        0.01       -3.95      3.95 o 
   0  11   7       90.21       76.21     10.61 o 
   1  11   7       14.55       23.46      4.28 o 
   2  11   7       22.82       22.61      4.43 o 
   3  11   7        3.40        6.14      5.18 o 
   4  11   7        2.40       -3.02      3.02 o 
   5  11   7        0.37        4.72      4.56 o 
   6  11   7        0.87        2.61      4.10 o 
  -3  12   7        4.96        3.49      6.92 o 
  -2  12   7        3.47       -1.28      5.33 o 
  -1  12   7       11.93       11.07      5.23 o 
   0  12   7        2.32        0.36      4.41 o 
   1  12   7        5.14        7.71      3.33 o 
   2  12   7        0.01        0.59      3.07 o 
   3  12   7        1.85        0.47      2.66 o 
   4  12   7        1.65       -1.23      4.25 o 
   5  12   7        0.37       -1.08      4.00 o 
  -2  13   7        1.61        5.13      6.05 o 
  -1  13   7        0.49        9.17      4.82 o 
   0  13   7       21.89       17.94      6.77 o 
   1  13   7        3.90        1.95      4.61 o 
   2  13   7        0.05       -2.89      2.89 o 
   3  13   7        4.91        8.65      4.03 o 
   4  13   7        0.10       -2.87      4.56 o 
  -1  14   7        0.26        0.00      4.56 o 
   0  14   7        1.02        4.25      4.87 o 
   1  14   7        0.00        4.10      5.69 o 
   2  14   7       12.73       13.87      4.27 o 
   3  14   7        1.11        7.51      4.56 o 
  -2 -12   8        0.09       -1.38      2.87 o 
  -1 -12   8        2.54        9.13      3.84 o 
   0 -12   8        1.26        7.09      8.87 o 
   1 -12   8        0.24        0.16      3.37 o 
   2 -12   8        3.11        8.03      4.22 o 
  -3 -11   8        0.15       -3.31      3.31 o 
  -2 -11   8        0.05       -2.71      2.71 o 
  -1 -11   8        3.68       -0.15      3.54 o 
   0 -11   8        0.05       -0.17      4.25 o 
   1 -11   8        2.58        5.01      3.11 o 
   2 -11   8        4.98        7.97      3.85 o 
   3 -11   8        2.43       -0.26      4.46 o 
  -4 -10   8        2.16        7.11      3.83 o 
  -3 -10   8        2.88        7.26      4.22 o 
  -2 -10   8        1.45        0.46      3.30 o 
  -1 -10   8        1.80        6.50      3.38 o 
   0 -10   8       23.38       12.98      4.01 o 
   1 -10   8       10.63        7.83      3.64 o 
   2 -10   8        2.06        3.14      3.41 o 
   3 -10   8        0.20        1.64      4.10 o 
   4 -10   8        0.77        4.77      4.87 o 
  -5  -9   8        0.68        5.27      6.20 o 
  -4  -9   8        0.02        0.36      3.26 o 
  -3  -9   8        0.80        1.17      3.84 o 
  -2  -9   8        0.95        0.68      3.05 o 
  -1  -9   8       40.61       50.76     17.61 o 
   0  -9   8       35.46       35.56      5.27 o 
   1  -9   8       17.03       17.79      8.51 o 
   2  -9   8        5.87       10.38      3.50 o 
   3  -9   8        2.20       -3.23      3.23 o 
   4  -9   8        0.18        1.69      4.41 o 
  -5  -8   8        0.04        2.78      3.50 o 
  -4  -8   8        0.06        2.95      3.06 o 
  -3  -8   8        1.67        2.36      3.34 o 
  -2  -8   8        2.58       -2.44      2.76 o 
  -1  -8   8       30.06       28.02      4.92 o 
   0  -8   8        5.49        3.68      2.94 o 
   1  -8   8       64.01       52.18      5.78 o 
   2  -8   8       29.81       34.25      5.02 o 
   3  -8   8        7.76       16.35      5.33 o 
   4  -8   8        1.60       -0.56      4.15 o 
  -6  -7   8        2.50       10.97      7.02 o 
  -5  -7   8        0.38        1.57      3.56 o 
  -4  -7   8        3.08        5.48      4.72 o 
  -3  -7   8       15.54        8.08      3.69 o 
  -2  -7   8      143.25      128.90      8.03 o 
  -1  -7   8       22.10       21.16      4.30 o 
   0  -7   8       35.86       33.28      7.23 o 
   1  -7   8       61.49       60.10      5.69 o 
   2  -7   8       87.41       84.06      6.34 o 
   3  -7   8        9.50       11.12      5.23 o 
   4  -7   8       16.67       16.70      4.48 o 
   5  -7   8        2.38        8.72      4.32 o 
   6  -7   8        1.12        2.92      6.46 o 
  -6  -6   8        0.28       15.22      7.84 o 
  -5  -6   8        0.67       -1.54      3.16 o 
  -4  -6   8       16.51        5.23      3.47 o 
  -3  -6   8       29.95       34.92      5.16 o 
  -2  -6   8       51.19       56.61      5.96 o 
  -1  -6   8       22.79       25.33      4.18 o 
   0  -6   8       62.52       52.99      5.27 o 
   1  -6   8       16.17       15.48      5.41 o 
   2  -6   8        6.26        6.08      2.63 o 
   3  -6   8       44.72       52.41      5.32 o 
   4  -6   8        1.80       -0.10      3.45 o 
   5  -6   8        0.08       -1.77      2.98 o 
   6  -6   8        4.76       -4.51      5.59 o 
  -6  -5   8        0.00       -0.82      5.48 o 
  -5  -5   8        0.03        1.81      3.21 o 
  -4  -5   8       22.11       25.55      4.64 o 
  -3  -5   8      230.28      205.33      8.92 o 
  -2  -5   8      396.82      376.13     11.63 o 
  -1  -5   8       58.35       64.26      5.61 o 
   0  -5   8        0.13       -1.97      1.97 o 
   1  -5   8       13.40       13.05      3.07 o 
   2  -5   8       27.57       28.09      3.99 o 
   3  -5   8       19.13       23.11      3.95 o 
   4  -5   8       60.05       57.47      9.28 o 
   5  -5   8      141.29      137.63      8.50 o 
   6  -5   8        7.84       12.10      6.71 o 
   7  -5   8        1.72        0.05      6.20 o 
  -6  -4   8        3.23        1.54      5.33 o 
  -5  -4   8       13.98       13.94      6.36 o 
  -4  -4   8       10.61       12.61      4.25 o 
  -3  -4   8       68.82       70.94      5.95 o 
  -2  -4   8       80.78       80.44      5.93 o 
  -1  -4   8       66.09       57.91      5.12 o 
   0  -4   8        3.63        0.07      3.43 o 
   1  -4   8        6.56        6.91      3.02 o 
   2  -4   8        2.62        3.43      1.80 o 
   3  -4   8        0.21        1.21      2.19 o 
   4  -4   8      513.34      521.33     15.79 o 
   5  -4   8      507.49      499.19     25.29 o 
   6  -4   8        2.83        8.56      4.72 o 
   7  -4   8        0.90       -4.51      4.51 o 
  -7  -3   8        0.18        3.28      6.51 o 
  -6  -3   8        0.51       -5.02      5.02 o 
  -5  -3   8       11.67        5.59      5.95 o 
  -4  -3   8        1.96        3.30      2.59 o 
  -3  -3   8        6.97        6.12      2.71 o 
  -2  -3   8       61.58       68.45      6.41 o 
  -1  -3   8      196.07      190.71     11.69 o 
   0  -3   8       57.96       61.15      4.69 o 
   1  -3   8       49.55       51.06      2.89 o 
   2  -3   8       46.97       47.59      5.01 o 
   3  -3   8        0.00        0.17      2.01 o 
   4  -3   8      140.52      148.85      8.74 o 
   5  -3   8      140.90      142.29     13.81 o 
   6  -3   8        9.28        8.56      3.97 o 
   7  -3   8        5.73        8.46      6.30 o 
  -7  -2   8        0.43        1.79      5.59 o 
  -6  -2   8       40.52       46.79      9.74 o 
  -5  -2   8       14.01       16.14      6.66 o 
  -4  -2   8        0.00        4.90      2.61 o 
  -3  -2   8        2.61        2.50      4.43 o 
  -2  -2   8       50.87       50.95      4.58 o 
  -1  -2   8       22.54       32.27      3.80 o 
   0  -2   8       76.26       77.23      4.89 o 
   1  -2   8        0.45        2.01      1.59 o 
   2  -2   8      213.60      237.87     10.43 o 
   3  -2   8        0.04       -2.16      2.72 o 
   4  -2   8       21.67       15.74      5.38 o 
   5  -2   8      571.27      592.15     15.26 o 
   6  -2   8       20.90       23.11      4.99 o 
   7  -2   8        1.72       -1.79      4.92 o 
  -7  -1   8        0.28       -4.66      5.07 o 
  -6  -1   8        0.01        0.05      5.74 o 
  -5  -1   8        7.17        5.43      5.28 o 
  -4  -1   8       59.55       60.58      8.92 o 
  -3  -1   8       21.07       22.18      6.15 o 
  -2  -1   8       72.76       60.93      4.65 o 
  -1  -1   8       32.34       29.37      3.52 o 
   0  -1   8        3.10        3.36      1.98 o 
   1  -1   8       56.05       55.67      4.01 o 
   2  -1   8      338.05      365.00      8.51 o 
   3  -1   8       44.39       51.36      6.87 o 
   4  -1   8       14.10       17.53      4.87 o 
   5  -1   8      395.23      388.08     16.86 o 
   6  -1   8        6.21       10.30      4.97 o 
   7  -1   8        2.23       -2.71      3.17 o 
  -7   0   8        5.00        6.87      6.61 o 
  -6   0   8        0.12       -0.87      5.33 o 
  -5   0   8       48.95       38.80      8.15 o 
  -4   0   8       20.19       28.24      6.56 o 
  -3   0   8       56.18       60.15      4.53 o 
  -2   0   8       15.03       19.47      4.87 o 
  -1   0   8       59.93       59.18      4.28 o 
   0   0   8      151.70      151.95      5.95 o 
   1   0   8       98.25      100.92      4.80 o 
   2   0   8     2723.99     2996.99     29.98 o 
   3   0   8      227.07      215.31     11.33 o 
   4   0   8        4.22       10.25      4.31 o 
   5   0   8       43.48       64.68      8.35 o 
   6   0   8       10.17       12.35      5.54 o 
   7   0   8        0.14       -0.50      3.09 o 
   8   0   8        0.83        4.66      5.48 o 
  -7   1   8        5.39        3.33      6.05 o 
  -6   1   8        1.53       -2.15      5.13 o 
  -5   1   8       45.05       44.08      8.76 o 
  -4   1   8       13.05       13.35      5.00 o 
  -3   1   8        1.37       -0.67      2.74 o 
  -2   1   8       33.16       32.60      3.36 o 
  -1   1   8      272.62      269.83      7.57 o 
   0   1   8        8.99       11.67      2.54 o 
   1   1   8      329.16      331.15      8.09 o 
   2   1   8      210.12      225.76      6.26 o 
   3   1   8      119.32      115.22      8.35 o 
   4   1   8        0.11        1.38      3.33 o 
   5   1   8        9.42       15.84      5.23 o 
   6   1   8        1.87        6.51      4.92 o 
   7   1   8        6.87       10.81      5.59 o 
   8   1   8        9.71       26.91      7.64 o 
  -7   2   8        1.19       10.35      6.15 o 
  -6   2   8        3.75       -2.41      5.59 o 
  -5   2   8       23.51       24.99      5.08 o 
  -4   2   8        1.21        1.11      3.42 o 
  -3   2   8        1.02       -1.28      4.05 o 
  -2   2   8       23.30       22.83      2.91 o 
  -1   2   8       56.51       69.03      4.36 o 
   0   2   8       95.28       87.20      4.45 o 
   1   2   8        6.95        6.20      2.13 o 
   2   2   8      436.30      489.14      9.49 o 
   3   2   8       21.68       30.96      5.64 o 
   4   2   8      165.30      139.56      9.53 o 
   5   2   8        3.06        2.97      3.79 o 
   6   2   8       14.65       11.69      5.02 o 
   7   2   8        0.79       -3.84      3.84 o 
   8   2   8        1.27        0.67      5.38 o 
  -7   3   8        0.21       -5.38      5.38 o 
  -6   3   8        5.23        0.79      4.25 o 
  -5   3   8       56.44       58.89      6.89 o 
  -4   3   8        2.04        1.78      3.40 o 
  -3   3   8      136.88      125.88     10.81 o 
  -2   3   8      386.51      394.65      8.81 o 
  -1   3   8      514.23      554.07     12.40 o 
   0   3   8      371.78      383.68      8.90 o 
   1   3   8      103.91      114.51      4.99 o 
   2   3   8       13.62       16.36      5.28 o 
   3   3   8      119.89      114.60      8.61 o 
   4   3   8       15.33       12.92      4.51 o 
   5   3   8        7.77        4.10      3.74 o 
   6   3   8        0.27        1.85      4.15 o 
   7   3   8        6.09        3.90      5.13 o 
   8   3   8        0.56       -1.59      5.13 o 
  -6   4   8        0.29       -2.84      4.07 o 
  -5   4   8        8.18        9.97      4.69 o 
  -4   4   8       11.82       16.57      5.77 o 
  -3   4   8       87.74       81.29      9.33 o 
  -2   4   8       27.03       26.40      5.69 o 
  -1   4   8       92.39       98.69      5.87 o 
   0   4   8      134.48      145.46      5.78 o 
   1   4   8       94.92       86.96      4.47 o 
   2   4   8      256.78      256.18     11.04 o 
   3   4   8        1.66        4.05      3.02 o 
   4   4   8       19.42       18.81      5.07 o 
   5   4   8        3.08        5.48      3.79 o 
   6   4   8        6.80        1.18      4.36 o 
   7   4   8        5.58        4.10      4.72 o 
   8   4   8        0.43        2.56      5.59 o 
  -6   5   8        2.92       -4.55      8.05 o 
  -5   5   8        0.93        1.94      3.99 o 
  -4   5   8      180.85      179.54     13.33 o 
  -3   5   8       42.78       36.54      7.59 o 
  -2   5   8        0.75       -0.10      3.28 o 
  -1   5   8       22.71       23.00      3.00 o 
   0   5   8      155.68      154.36      5.93 o 
   1   5   8      270.76      269.63      7.86 o 
   2   5   8       71.14       69.44      4.66 o 
   3   5   8       67.39       73.85      4.70 o 
   4   5   8        0.22       -0.56      3.18 o 
   5   5   8        7.39        9.23      4.82 o 
   6   5   8        3.48       -0.21      4.00 o 
   7   5   8        3.76        2.82      4.87 o 
  -6   6   8        4.35       13.21      5.42 o 
  -5   6   8       76.73       93.37      8.74 o 
  -4   6   8      217.09      217.87     14.91 o 
  -3   6   8       38.58       36.39      7.74 o 
  -2   6   8       69.20       70.16      8.46 o 
  -1   6   8        0.03       -1.25      4.36 o 
   0   6   8        2.56        6.02      4.69 o 
   1   6   8       75.53       85.15      5.30 o 
   2   6   8      110.07      100.53      5.52 o 
   3   6   8      282.32      251.92     10.61 o 
   4   6   8        0.78        1.03      3.13 o 
   5   6   8        9.97       18.76      5.79 o 
   6   6   8       13.98       18.14      6.30 o 
   7   6   8        0.38        3.49      4.87 o 
  -6   7   8        1.49       -0.17      4.77 o 
  -5   7   8       87.47      119.88     13.38 o 
  -4   7   8       45.46       32.44      8.41 o 
  -3   7   8      157.07      174.26     13.17 o 
  -2   7   8        5.09        7.23      4.61 o 
  -1   7   8       46.35       37.36      6.87 o 
   0   7   8      166.28      165.33      6.74 o 
   1   7   8       10.51        9.89      2.69 o 
   2   7   8       16.74       14.75      3.51 o 
   3   7   8       98.34      101.49      8.69 o 
   4   7   8       53.09       43.62      7.94 o 
   5   7   8       34.60       36.29      7.28 o 
   6   7   8        0.71       -2.67      2.67 o 
   7   7   8        1.10       -2.72      4.25 o 
  -5   8   8       38.92       58.17     10.81 o 
  -4   8   8        0.97       -1.79      5.43 o 
  -3   8   8       24.67       18.76      7.28 o 
  -2   8   8       17.84       11.22      5.54 o 
  -1   8   8        1.09        0.41      4.05 o 
   0   8   8       11.44       11.53      2.72 o 
   1   8   8       99.77       95.64      5.71 o 
   2   8   8      510.24      499.93     12.45 o 
   3   8   8        3.21       -1.10      2.82 o 
   4   8   8       24.04       13.12      5.07 o 
   5   8   8       18.90       19.27      6.61 o 
   6   8   8        1.43        7.33      4.31 o 
   7   8   8        0.17        0.87      4.56 o 
  -5   9   8        3.99       15.12      7.53 o 
  -4   9   8        0.10       -1.69      5.33 o 
  -3   9   8        0.08        8.00      5.89 o 
  -2   9   8        3.77        8.46      5.54 o 
  -1   9   8       38.78       46.33      8.71 o 
   0   9   8       29.12       26.66      3.71 o 
   1   9   8        3.58        4.16      2.65 o 
   2   9   8       14.69       11.37      3.22 o 
   3   9   8        2.65        5.18      3.00 o 
   4   9   8        2.45       -2.77      3.69 o 
   5   9   8       29.52       43.62      8.56 o 
   6   9   8        5.84        7.02      4.92 o 
  -4  10   8       20.48       19.22      7.28 o 
  -3  10   8        0.26       -4.20      5.18 o 
  -2  10   8       15.69       14.45      5.95 o 
  -1  10   8        0.07        3.08      4.51 o 
   0  10   8       54.37       43.05      8.05 o 
   1  10   8        9.51        8.53      3.72 o 
   2  10   8       11.46       11.85      3.43 o 
   3  10   8       27.27       33.59      4.95 o 
   4  10   8        3.63       -0.31      3.84 o 
   5  10   8        0.47       -0.82      3.79 o 
   6  10   8        0.32        4.56      4.82 o 
  -4  11   8        0.09        0.77      5.74 o 
  -3  11   8        7.59        8.71      6.92 o 
  -2  11   8        0.06        1.90      3.90 o 
  -1  11   8        4.17       -2.67      4.41 o 
   0  11   8       25.37       32.75      7.89 o 
   1  11   8       19.92       17.88      4.97 o 
   2  11   8        2.25        4.88      4.74 o 
   3  11   8        2.71        5.67      4.33 o 
   4  11   8        5.46       12.71      5.43 o 
   5  11   8        1.75        8.30      4.92 o 
  -3  12   8        7.16        7.64      6.92 o 
  -2  12   8        5.15       -0.41      3.69 o 
  -1  12   8       22.68       24.96      6.30 o 
   0  12   8        0.29        1.54      4.77 o 
   1  12   8        8.66        7.11      3.54 o 
   2  12   8        1.84        0.87      3.11 o 
   3  12   8        3.73        3.19      3.41 o 
   4  12   8        5.06       14.04      5.79 o 
   5  12   8        0.70       -0.15      4.66 o 
  -2  13   8        5.29        2.92      5.28 o 
  -1  13   8        3.96        1.59      4.05 o 
   0  13   8        0.23       12.76      6.00 o 
   1  13   8        0.69        0.10      4.92 o 
   2  13   8       19.41       17.49      4.34 o 
   3  13   8        2.43       -0.54      3.14 o 
   4  13   8        0.11       -1.28      4.10 o 
   0  14   8        0.02       -4.05      4.05 o 
   1  14   8        1.38        1.85      6.00 o 
   2  14   8        5.39        7.80      6.38 o 
   0 -12   9        1.62        5.24      5.25 o 
  -2 -11   9        0.06       -1.99      3.41 o 
  -1 -11   9        0.25       -1.05      2.43 o 
   0 -11   9        1.79        7.04      3.85 o 
   1 -11   9        2.70        6.40      6.36 o 
   2 -11   9        0.00        6.10      4.36 o 
  -3 -10   9        1.50        1.48      3.49 o 
  -2 -10   9        8.01        6.04      4.01 o 
  -1 -10   9        7.26        4.35      5.25 o 
   0 -10   9        7.89        1.14      2.55 o 
   1 -10   9        3.01        2.97      2.93 o 
   2 -10   9        0.64       -1.90      3.43 o 
   3 -10   9        1.05        7.28      4.97 o 
   4 -10   9        0.01       -3.79      3.79 o 
  -4  -9   9        4.23        7.10      3.95 o 
  -3  -9   9        0.00        0.46      3.26 o 
  -2  -9   9        3.12        3.10      5.30 o 
  -1  -9   9        7.07        9.88      3.95 o 
   0  -9   9        6.66        8.05      6.23 o 
   1  -9   9       17.03       13.19      6.97 o 
   2  -9   9        0.07       -1.43      2.86 o 
   3  -9   9        1.90        3.38      3.90 o 
   4  -9   9        1.29       -0.46      4.00 o 
  -5  -8   9        1.98        9.60      4.66 o 
  -4  -8   9        0.22        2.72      3.13 o 
  -3  -8   9        4.78        1.78      3.24 o 
  -2  -8   9        0.16       -2.92      2.92 o 
  -1  -8   9       31.45       32.02      5.29 o 
   0  -8   9       83.00       74.36      6.99 o 
   1  -8   9       24.93       26.89      4.82 o 
   2  -8   9        1.88       11.06      4.05 o 
   3  -8   9        0.00       -0.92      4.31 o 
   4  -8   9        0.47        2.41      4.36 o 
   5  -8   9        0.01        0.15      4.36 o 
  -5  -7   9        0.11        4.11      3.57 o 
  -4  -7   9       27.21       26.55      5.34 o 
  -3  -7   9        0.56       -2.20      3.43 o 
  -2  -7   9       14.39       13.79      4.14 o 
  -1  -7   9       64.15       56.78      6.06 o 
   0  -7   9       92.59       85.20      6.85 o 
   1  -7   9       21.90       26.33      7.18 o 
   2  -7   9       28.01       26.02      4.38 o 
   3  -7   9        3.63        8.66      4.92 o 
   4  -7   9       26.48       30.96      7.28 o 
   5  -7   9        1.70        1.90      4.61 o 
  -6  -6   9        2.30       -0.05      6.61 o 
  -5  -6   9        0.50        0.61      3.23 o 
  -4  -6   9        2.10        2.75      3.30 o 
  -3  -6   9        4.93        2.08      3.05 o 
  -2  -6   9       59.37       55.09      6.20 o 
  -1  -6   9       87.57       79.17      8.00 o 
   0  -6   9       17.73       11.98      3.50 o 
   1  -6   9        5.10        8.34      3.69 o 
   2  -6   9       25.43       26.04      4.69 o 
   3  -6   9      288.28      298.85     15.63 o 
   4  -6   9       91.17       86.41     10.10 o 
   5  -6   9        7.26        6.50      4.92 o 
   6  -6   9       11.88       13.63      7.33 o 
  -6  -5   9        1.00        1.74      6.15 o 
  -5  -5   9        0.42       -1.23      5.13 o 
  -4  -5   9        0.15        4.32      3.32 o 
  -3  -5   9      181.74      161.56      8.16 o 
  -2  -5   9       15.24       19.90      4.13 o 
  -1  -5   9        0.42       -3.93      4.84 o 
   0  -5   9       59.83       51.19     12.63 o 
   1  -5   9        0.05        0.47      2.19 o 
   2  -5   9       20.92       22.13      4.87 o 
   3  -5   9       15.07       18.50      5.69 o 
   4  -5   9      558.29      584.69     15.18 o 
   5  -5   9       27.31       24.36      5.01 o 
   6  -5   9        0.35       -2.52      3.72 o 
  -6  -4   9        0.22       -1.38      5.07 o 
  -5  -4   9        2.46        5.18      6.15 o 
  -4  -4   9       13.70       13.22      4.31 o 
  -3  -4   9      468.08      445.46     24.65 o 
  -2  -4   9      108.62      113.14      7.18 o 
  -1  -4   9       69.07       63.74      7.87 o 
   0  -4   9        0.66        3.41      2.46 o 
   1  -4   9       14.19       20.10      3.56 o 
   2  -4   9        0.24       -1.99      1.99 o 
   3  -4   9       74.86       74.07      5.54 o 
   4  -4   9      103.97      101.95      7.05 o 
   5  -4   9        4.17       -1.04      3.09 o 
   6  -4   9        1.00        0.20      3.59 o 
   7  -4   9        1.41       -3.08      6.10 o 
  -6  -3   9        0.04        0.97      5.38 o 
  -5  -3   9        6.37        5.43      6.00 o 
  -4  -3   9       10.92        4.47      2.84 o 
  -3  -3   9      265.72      211.50      8.66 o 
  -2  -3   9       83.14       89.57      6.12 o 
  -1  -3   9       25.60       23.31     10.38 o 
   0  -3   9       29.26       29.16      4.97 o 
   1  -3   9        8.09        7.63      3.97 o 
   2  -3   9       10.71       11.21      2.04 o 
   3  -3   9       86.75       92.37      6.41 o 
   4  -3   9      588.89      604.86     14.89 o 
   5  -3   9       47.16       41.00      5.57 o 
   6  -3   9       14.76        9.96      4.19 o 
   7  -3   9        5.14        1.03      5.89 o 
  -6  -2   9        0.93        2.97      5.64 o 
  -5  -2   9        0.70       -4.31      4.31 o 
  -4  -2   9        7.67       13.33      6.46 o 
  -3  -2   9        4.70        4.65      2.66 o 
  -2  -2   9       58.20       57.29      5.02 o 
  -1  -2   9      159.77      139.63      8.02 o 
   0  -2   9       11.71       18.17      4.41 o 
   1  -2   9      415.76      406.13     12.69 o 
   2  -2   9       19.85       22.19      2.99 o 
   3  -2   9      111.77      124.19     21.17 o 
   4  -2   9       92.02      101.14      6.78 o 
   5  -2   9        0.01        2.02      3.07 o 
   6  -2   9       40.39       41.29      5.76 o 
   7  -2   9        6.72        3.91      3.91 o 
  -6  -1   9        2.08       -0.21      5.79 o 
  -5  -1   9        4.66       -1.13      5.13 o 
  -4  -1   9        4.71       -0.15      4.00 o 
  -3  -1   9        1.21        5.84      4.23 o 
  -2  -1   9       55.07       52.97      4.64 o 
  -1  -1   9       32.31       32.37      6.74 o 
   0  -1   9        5.29       -1.12      2.06 o 
   1  -1   9      209.81      215.02      9.84 o 
   2  -1   9       19.61       25.09      3.95 o 
   3  -1   9       13.61       17.73      5.43 o 
   4  -1   9        3.28        7.94      4.72 o 
   5  -1   9       44.87       52.94      8.15 o 
   6  -1   9        0.34        0.06      4.95 o 
   7  -1   9        1.14        3.84      3.77 o 
  -6   0   9        7.23       -0.05      6.25 o 
  -5   0   9       39.91       47.97      9.28 o 
  -4   0   9        2.49        0.56      4.61 o 
  -3   0   9       10.89       13.39      6.43 o 
  -2   0   9       23.52       27.69      4.59 o 
  -1   0   9        2.49       -1.31      2.74 o 
   0   0   9       67.08       72.04      4.84 o 
   1   0   9      209.35      215.30      7.59 o 
   2   0   9       21.18       21.81      2.84 o 
   3   0   9       36.71       36.08      6.36 o 
   4   0   9       56.97       55.10      7.74 o 
   5   0   9       12.38       12.45      5.28 o 
   6   0   9       12.62       13.74      5.54 o 
   7   0   9        1.76        3.75     10.66 o 
  -6   1   9        9.03       20.65      7.12 o 
  -5   1   9        0.38       -4.15      4.31 o 
  -4   1   9       26.94       30.80      7.28 o 
  -3   1   9       16.40       17.17      5.13 o 
  -2   1   9        1.99        2.42      2.18 o 
  -1   1   9       14.17       12.85      2.89 o 
   0   1   9       11.49       18.83      3.09 o 
   1   1   9       72.05       69.75      4.61 o 
   2   1   9        6.36       10.33      2.21 o 
   3   1   9       81.43       76.62      8.20 o 
   4   1   9       56.51       69.09      8.30 o 
   5   1   9       37.52       34.95      6.92 o 
   6   1   9        7.60       13.43      5.38 o 
   7   1   9        2.38        6.20      4.56 o 
  -6   2   9        1.21       -0.77      5.43 o 
  -5   2   9       16.40        5.54      6.00 o 
  -4   2   9        7.38        2.72      5.02 o 
  -3   2   9        0.05       -2.00      3.18 o 
  -2   2   9       81.57       89.32      5.03 o 
  -1   2   9      214.61      211.93      7.12 o 
   0   2   9       17.40       17.04      4.61 o 
   1   2   9       80.55       90.12      4.97 o 
   2   2   9        0.58        2.41      1.99 o 
   3   2   9       22.19       21.94      5.54 o 
   4   2   9      167.01      169.75     10.97 o 
   5   2   9       38.00       53.20      8.51 o 
   6   2   9       70.20       58.43      9.38 o 
   7   2   9        1.30       -4.00      4.20 o 
  -6   3   9        0.41        2.56      6.05 o 
  -5   3   9       60.22       48.28      9.38 o 
  -4   3   9        7.23        5.13      5.59 o 
  -3   3   9       19.53       21.68      6.10 o 
  -2   3   9        7.46       11.94      2.61 o 
  -1   3   9      231.84      229.59      7.35 o 
   0   3   9       50.93       55.97      4.29 o 
   1   3   9        1.92        3.94      4.61 o 
   2   3   9       47.45       45.88      7.69 o 
   3   3   9       19.76       26.60      5.54 o 
   4   3   9       27.54       29.11      5.89 o 
   5   3   9       18.39       18.30      5.54 o 
   6   3   9      110.90       79.03      9.94 o 
   7   3   9        1.12        1.13      4.00 o 
  -6   4   9        0.04        5.02      6.51 o 
  -5   4   9        5.49        0.60      5.43 o 
  -4   4   9       10.85       10.76      5.89 o 
  -3   4   9        1.34        6.00      4.51 o 
  -2   4   9       46.17       54.58      7.89 o 
  -1   4   9       65.41       73.10      6.23 o 
   0   4   9       58.26       61.48      5.59 o 
   1   4   9      141.74      142.75      7.69 o 
   2   4   9        1.43        4.05      2.04 o 
   3   4   9       20.00       14.56      4.72 o 
   4   4   9       11.07       14.66      4.82 o 
   5   4   9        3.18        2.15      3.49 o 
   6   4   9       12.01       11.33      4.97 o 
   7   4   9        3.93       11.33      5.43 o 
  -6   5   9        0.03       -2.27      5.56 o 
  -5   5   9       43.36       31.88      8.66 o 
  -4   5   9       43.32       32.96      8.71 o 
  -3   5   9       14.91        9.02      5.48 o 
  -2   5   9        7.43        9.84      4.77 o 
  -1   5   9      121.26      128.89      7.89 o 
   0   5   9       61.45       68.36      5.77 o 
   1   5   9       37.18       41.46      6.61 o 
   2   5   9       82.29       81.20      7.79 o 
   3   5   9       35.28       39.05      6.46 o 
   4   5   9        0.80       -2.67      3.23 o 
   5   5   9       15.24       13.02      5.18 o 
   6   5   9        4.81        5.07      5.02 o 
   7   5   9        3.68       -2.51      4.36 o 
  -6   6   9        3.38        4.91      4.92 o 
  -5   6   9        8.10       10.66      6.77 o 
  -4   6   9        1.75        4.61      5.95 o 
  -3   6   9      187.05      186.92     13.48 o 
  -2   6   9       49.23       51.10      7.84 o 
  -1   6   9        8.55        8.71      4.41 o 
   0   6   9        6.99        9.27      2.57 o 
   1   6   9       28.12       26.50      3.70 o 
   2   6   9       31.11       32.67      4.01 o 
   3   6   9      469.77      460.40     17.78 o 
   4   6   9      229.12      206.75     13.07 o 
   5   6   9        9.37        7.53      5.07 o 
   6   6   9        0.01       -0.46      3.02 o 
   7   6   9        5.02        3.33      4.51 o 
  -5   7   9       16.90        2.61      6.56 o 
  -4   7   9      139.69      141.41     14.09 o 
  -3   7   9        2.43        3.38      5.38 o 
  -2   7   9        8.07       11.79      5.18 o 
  -1   7   9        3.55       -2.72      3.38 o 
   0   7   9        1.65        0.88      2.09 o 
   1   7   9       27.92       31.67      4.10 o 
   2   7   9      247.89      229.72      8.40 o 
   3   7   9     1657.12     1652.02     35.93 o 
   5   7   9        0.36        0.56      3.28 o 
   6   7   9        0.56       -3.18      3.18 o 
   7   7   9        0.35        7.33      5.28 o 
  -5   8   9        1.50        8.76      7.12 o 
  -4   8   9       18.31       29.32      8.46 o 
  -3   8   9       36.90       34.08      8.10 o 
  -2   8   9        3.76        5.02      4.46 o 
  -1   8   9       31.11       35.16      7.07 o 
   0   8   9        8.37        5.90      2.45 o 
   1   8   9        1.93        4.80      2.65 o 
   2   8   9       26.14       28.76      4.20 o 
   3   8   9       72.93       68.68      8.76 o 
   4   8   9       35.99       28.55      6.51 o 
   5   8   9       13.76        8.92      5.33 o 
   6   8   9        5.53        6.61      3.90 o 
   7   8   9        2.09        0.05      4.77 o 
  -5   9   9        0.00        5.89      6.56 o 
  -4   9   9       12.52       14.45      7.28 o 
  -3   9   9       52.67       57.10     10.30 o 
  -2   9   9       39.00       24.24      7.28 o 
  -1   9   9        8.77       11.89      5.48 o 
   0   9   9        0.98       -0.46      4.36 o 
   1   9   9       56.72       48.11      5.11 o 
   2   9   9       31.03       26.14      4.29 o 
   3   9   9        0.13       -2.72      3.08 o 
   4   9   9       15.39       12.25      5.54 o 
   5   9   9        7.63        8.61      5.07 o 
   6   9   9        0.09        3.28      3.54 o 
  -4  10   9       22.94       15.94      7.64 o 
  -3  10   9        3.29        5.59      6.36 o 
  -2  10   9        0.81        8.35      4.97 o 
  -1  10   9       89.63       74.06     10.66 o 
   0  10   9      139.59      124.80     12.15 o 
   1  10   9      158.22      122.20      7.25 o 
   2  10   9        2.21        0.59      2.91 o 
   3  10   9       15.07       17.37      5.79 o 
   4  10   9        1.75       -1.85      3.84 o 
   5  10   9        0.83        1.13      4.25 o 
   6  10   9        0.94       -1.79      4.15 o 
  -3  11   9       19.08       22.70      8.00 o 
  -2  11   9        6.58       13.07      5.23 o 
  -1  11   9       15.32       22.76      6.51 o 
   0  11   9       12.48        6.05      4.72 o 
   1  11   9      104.30       78.67      6.74 o 
   2  11   9       17.79       14.89      3.82 o 
   3  11   9        0.91       -1.18      3.95 o 
   4  11   9        3.84        3.95      5.33 o 
   5  11   9        1.98        7.18      6.00 o 
  -3  12   9        5.01        3.84      6.25 o 
  -2  12   9        3.98        2.82      4.97 o 
  -1  12   9       17.27       20.76      7.12 o 
   0  12   9        0.38        3.13      4.36 o 
   1  12   9        4.35       -0.51      4.66 o 
   2  12   9        1.74       -0.14      2.94 o 
   3  12   9        1.60       11.07      5.33 o 
   4  12   9        0.02       -1.08      4.00 o 
  -2  13   9        0.47        7.07      5.28 o 
  -1  13   9        6.36       11.99      5.13 o 
   0  13   9        1.77        7.89      4.77 o 
   1  13   9        0.98        7.53      5.69 o 
   2  13   9        0.17        4.27      3.34 o 
   3  13   9        0.43        6.30      4.82 o 
   1  14   9        0.24       -1.03      5.79 o 
  -1 -11  10        0.45        3.90      3.54 o 
   0 -11  10        0.10       -1.38      4.56 o 
   1 -11  10        1.42        5.83      3.79 o 
  -3 -10  10        3.57       -3.77      3.77 o 
  -2 -10  10        3.73        2.75      3.72 o 
  -1 -10  10       11.95       12.76      4.67 o 
   0 -10  10        1.02        2.09      2.61 o 
   1 -10  10        1.96        4.69      8.30 o 
   2 -10  10        0.22       -2.20      3.64 o 
   3 -10  10       14.74       10.25      5.84 o 
  -4  -9  10        0.17        6.87      4.37 o 
  -3  -9  10        4.26        2.94      5.02 o 
  -2  -9  10        5.14        1.96      3.76 o 
  -1  -9  10       22.65       19.89      4.76 o 
   0  -9  10        0.02        1.04      5.15 o 
   1  -9  10       26.49       31.90      5.33 o 
   2  -9  10        0.96        3.69      4.00 o 
   3  -9  10        8.83       11.84      6.05 o 
   4  -9  10        0.73        4.10      5.07 o 
  -4  -8  10        0.01        0.35      6.02 o 
  -3  -8  10       15.40        8.92      5.95 o 
  -2  -8  10        1.86        2.03      3.26 o 
  -1  -8  10        5.84        3.42      3.47 o 
   0  -8  10       31.59       29.43      5.09 o 
   1  -8  10        3.14        2.56      3.20 o 
   2  -8  10        6.67        5.23      4.61 o 
   3  -8  10        3.28       -3.28      3.28 o 
   4  -8  10        4.63        2.51      4.15 o 
   5  -8  10        0.40       -2.20      4.92 o 
  -5  -7  10        0.17        5.99      4.01 o 
  -4  -7  10        6.03       20.39      5.64 o 
  -3  -7  10       28.68       30.75      7.02 o 
  -2  -7  10        0.03        0.07      3.25 o 
  -1  -7  10        1.79       -1.08      2.61 o 
   0  -7  10       47.49       51.29      6.09 o 
   1  -7  10        0.41       -2.11      2.11 o 
   2  -7  10        2.72        5.54      4.05 o 
   3  -7  10       42.96       49.25      8.71 o 
   4  -7  10       37.54       41.67      7.89 o 
   5  -7  10        1.76       10.15      5.23 o 
  -5  -6  10        7.23       18.45      8.15 o 
  -4  -6  10       15.72       16.99      5.15 o 
  -3  -6  10        0.05        1.98      3.14 o 
  -2  -6  10       19.52       18.25      8.61 o 
  -1  -6  10       10.77        6.95      3.38 o 
   0  -6  10        5.25        5.45      3.03 o 
   1  -6  10        0.99        0.49      3.56 o 
   2  -6  10       20.35       18.55      5.79 o 
   3  -6  10       21.47       10.20      5.84 o 
   4  -6  10        2.03        3.84      4.77 o 
   5  -6  10       15.39       15.84      6.20 o 
  -5  -5  10       14.38       29.68      8.46 o 
  -4  -5  10        7.16        8.09      4.51 o 
  -3  -5  10       79.63       68.22      6.74 o 
  -2  -5  10       34.00       25.85      4.58 o 
  -1  -5  10       57.06       57.61      6.01 o 
   0  -5  10       34.64       30.03      4.68 o 
   1  -5  10       27.18       36.29      4.54 o 
   2  -5  10        6.07        0.46      3.69 o 
   3  -5  10        7.26       11.69      5.59 o 
   4  -5  10       32.41       40.54      8.51 o 
   5  -5  10       63.26       76.47     10.40 o 
   6  -5  10        5.40        3.29      3.73 o 
  -6  -4  10        4.70        5.28      6.15 o 
  -5  -4  10        0.93        9.89      6.92 o 
  -4  -4  10       12.42       10.46      3.58 o 
  -3  -4  10       11.56        8.35      3.60 o 
  -2  -4  10      209.35      189.91     24.70 o 
  -1  -4  10        0.00        1.16      2.66 o 
   0  -4  10       22.94       27.95      4.33 o 
   1  -4  10        6.94        9.18      4.66 o 
   2  -4  10       12.20       13.84      5.02 o 
   3  -4  10        3.42       -0.62      3.79 o 
   4  -4  10      410.07      465.78     20.24 o 
   5  -4  10      170.70      168.92      9.41 o 
   6  -4  10       33.42       47.74      6.56 o 
  -6  -3  10        1.77        0.26      6.46 o 
  -5  -3  10        0.30        5.89      5.69 o 
  -4  -3  10        0.06       -1.70      2.72 o 
  -3  -3  10        4.87        8.27      3.42 o 
  -2  -3  10      130.71      126.65      7.28 o 
  -1  -3  10       24.36       19.43      6.74 o 
   0  -3  10       54.39       62.78      5.48 o 
   1  -3  10        6.19        6.91      5.92 o 
   2  -3  10        9.49        8.22      2.70 o 
   3  -3  10       11.52        4.51      4.31 o 
   4  -3  10        5.30        6.50      3.84 o 
   5  -3  10       15.85       20.97      4.58 o 
   6  -3  10        3.21       12.96      4.31 o 
   7  -3  10       17.60       22.22      5.45 o 
  -6  -2  10        3.16       -0.41      5.69 o 
  -5  -2  10        4.05        6.25      6.20 o 
  -4  -2  10        0.49        5.59      5.23 o 
  -3  -2  10       33.50       40.75      5.13 o 
  -2  -2  10        0.00        2.69      4.87 o 
  -1  -2  10        8.85        5.22      2.97 o 
   0  -2  10        6.19        9.78      6.07 o 
   1  -2  10       37.39       33.94      4.17 o 
   2  -2  10        7.86       18.81      5.43 o 
   3  -2  10       12.91       14.90      3.21 o 
   4  -2  10       64.10       60.07      5.92 o 
   5  -2  10        5.39        3.87      4.79 o 
   6  -2  10        0.00        4.62      3.62 o 
   7  -2  10        0.81       -0.05      3.39 o 
  -6  -1  10        4.77       16.76      7.43 o 
  -5  -1  10        2.30        5.13      5.59 o 
  -4  -1  10       10.29        8.30      5.43 o 
  -3  -1  10        0.61       -1.47      1.94 o 
  -2  -1  10       56.10       64.42      9.76 o 
  -1  -1  10        0.96        0.39      2.28 o 
   0  -1  10        6.49        9.47      3.13 o 
   1  -1  10      490.15      484.81     11.46 o 
   2  -1  10       27.20       31.35      3.82 o 
   3  -1  10       35.92       33.06      6.61 o 
   4  -1  10       19.05       23.01      6.05 o 
   5  -1  10        2.05        1.28      4.05 o 
   6  -1  10        5.85        5.89      3.51 o 
   7  -1  10        0.68        0.46      7.53 o 
  -6   0  10        5.86        6.82      6.71 o 
  -5   0  10        0.73        0.00      5.18 o 
  -4   0  10        0.26       -3.95      3.95 o 
  -3   0  10        3.17        5.18      4.87 o 
  -2   0  10       79.47       83.17      5.60 o 
  -1   0  10        0.85       -2.56      2.56 o 
   0   0  10        0.41       -1.95      1.95 o 
   1   0  10        6.38        5.67      2.52 o 
   2   0  10        5.09        5.75      2.47 o 
   3   0  10      102.18       99.48      9.48 o 
   4   0  10       43.91       40.44      7.23 o 
   5   0  10        0.28       -0.72      3.49 o 
   6   0  10        2.40        2.46      4.05 o 
   7   0  10        0.16        1.22      3.17 o 
  -6   1  10        0.58        3.69      6.30 o 
  -5   1  10        5.36        3.59      5.69 o 
  -4   1  10        7.83       10.97      6.36 o 
  -3   1  10        7.27       10.66      5.23 o 
  -2   1  10       83.29       94.46      5.64 o 
  -1   1  10        3.81        2.05      2.38 o 
   0   1  10       62.51       66.16      5.06 o 
   1   1  10       28.70       30.71      3.82 o 
   2   1  10       15.70       18.98      6.07 o 
   3   1  10       21.44       16.14      5.02 o 
   4   1  10       29.28       38.70      7.23 o 
   5   1  10       31.95       30.14      6.71 o 
   6   1  10        9.08       -3.49      3.49 o 
   7   1  10        0.03       -3.90      3.90 o 
  -6   2  10        0.36       -5.28      5.28 o 
  -5   2  10        4.38        2.46      6.25 o 
  -4   2  10       16.00        9.99      6.61 o 
  -3   2  10       17.19       19.99      6.05 o 
  -2   2  10      103.02       99.69      5.59 o 
  -1   2  10       31.31       34.32      4.05 o 
   0   2  10       29.76       33.93      5.07 o 
   1   2  10        9.58       13.96      3.92 o 
   2   2  10        3.85        1.29      2.13 o 
   3   2  10        0.59       -2.46      2.46 o 
   4   2  10        0.38       -2.51      2.97 o 
   5   2  10        3.01       11.84      5.33 o 
   6   2  10        2.09       -3.59      3.59 o 
   7   2  10        0.25       -4.10      4.10 o 
  -6   3  10        3.04        6.66      7.07 o 
  -5   3  10       34.25       48.13     10.10 o 
  -4   3  10       59.79       70.73     10.76 o 
  -3   3  10       15.22       19.12      6.30 o 
  -2   3  10      142.50      136.28     10.56 o 
  -1   3  10      162.46      170.17      7.76 o 
   0   3  10       10.56       10.90      3.46 o 
   1   3  10        3.45        4.72      4.18 o 
   2   3  10       48.20       57.18      4.49 o 
   3   3  10       26.30       25.58      5.64 o 
   4   3  10        0.00       -2.56      2.92 o 
   5   3  10        0.66        5.64      4.92 o 
   6   3  10        2.22       10.35      5.38 o 
   7   3  10        9.45        1.49      5.38 o 
  -6   4  10        2.25        7.12      7.12 o 
  -5   4  10       57.99       62.12     11.28 o 
  -4   4  10        0.27       -1.90      5.23 o 
  -3   4  10        0.43       -0.51      4.10 o 
  -2   4  10       82.53       83.54      9.64 o 
  -1   4  10       43.79       45.89      4.33 o 
   0   4  10      133.55      132.51     12.07 o 
   1   4  10       27.33       23.04      3.53 o 
   2   4  10        6.33        6.53      2.68 o 
   3   4  10       19.72       14.15      5.18 o 
   4   4  10       70.69       63.04      8.35 o 
   5   4  10      338.83      304.90     16.20 o 
   6   4  10       26.13       25.52      6.61 o 
   7   4  10        0.02        0.31      4.51 o 
  -6   5  10        0.09       -3.59      6.30 o 
  -5   5  10       36.42       26.65      8.56 o 
  -4   5  10       12.29       13.07      7.02 o 
  -3   5  10        4.49        0.92      4.56 o 
  -2   5  10        0.80        0.26      3.59 o 
  -1   5  10        4.96       10.62      2.83 o 
   0   5  10       38.67       38.18      6.00 o 
   1   5  10       24.20       29.10      4.20 o 
   2   5  10       62.07       70.14      5.02 o 
   3   5  10      156.45      153.91     10.71 o 
   4   5  10       43.35       47.77      8.25 o 
   5   5  10       32.43       25.73      6.51 o 
   6   5  10        0.31        6.10      4.05 o 
   7   5  10        2.33       -1.38      4.41 o 
  -5   6  10        2.17        2.92      6.61 o 
  -4   6  10       73.71       85.18     11.94 o 
  -3   6  10      115.84      138.43     12.76 o 
  -2   6  10        0.15        7.12      4.51 o 
  -1   6  10        8.59        9.58      4.97 o 
   0   6  10        3.84        2.89      2.33 o 
   1   6  10       14.74       20.29      3.51 o 
   2   6  10      223.57      223.23      8.13 o 
   3   6  10       62.32       55.66      8.25 o 
   4   6  10        8.62        5.28      4.31 o 
   5   6  10        6.48        5.18      4.56 o 
   6   6  10        0.01       -3.38      3.38 o 
   7   6  10        0.77       -4.10      4.15 o 
  -5   7  10        9.31       12.76      7.74 o 
  -4   7  10      155.77      161.75     15.22 o 
  -3   7  10       81.40       76.78     10.56 o 
  -2   7  10        0.24        4.25      4.41 o 
  -1   7  10        4.86        3.79      3.95 o 
   0   7  10        8.54       12.51      2.88 o 
   1   7  10       22.89       25.47      4.06 o 
   2   7  10      346.21      304.61     29.39 o 
   3   7  10        0.17       -3.08      3.08 o 
   4   7  10        0.02        9.23      4.82 o 
   5   7  10        0.20       -3.74      3.74 o 
   6   7  10        2.60       -3.13      3.13 o 
   7   7  10        0.22       -2.15      4.92 o 
  -5   8  10        1.16       -5.59      5.59 o 
  -4   8  10       16.17       30.19      8.97 o 
  -3   8  10       56.55       70.98     10.10 o 
  -2   8  10        1.85        3.23      4.00 o 
  -1   8  10        1.53        0.36      4.05 o 
   0   8  10       50.29       53.66      5.06 o 
   1   8  10        0.10       -1.12      2.74 o 
   2   8  10      293.22      279.32      9.87 o 
   3   8  10       34.02       34.19      6.87 o 
   4   8  10       35.63       49.66      8.71 o 
   5   8  10        0.53       -2.15      3.23 o 
   6   8  10        0.08        5.84      4.72 o 
  -4   9  10        3.25       13.38      7.79 o 
  -3   9  10       10.57       24.09      6.36 o 
  -2   9  10       13.91       13.07      5.33 o 
  -1   9  10       10.92       -1.54      4.05 o 
   0   9  10       14.19        7.28      5.33 o 
   1   9  10       14.84       14.06      3.61 o 
   2   9  10       78.50       73.78      6.25 o 
   3   9  10        0.07       -0.21      3.49 o 
   4   9  10        0.53       -3.64      3.79 o 
   5   9  10        1.90       -1.54      4.72 o 
   6   9  10        0.00       -3.84      3.84 o 
  -4  10  10        1.40        2.61      6.51 o 
  -3  10  10       22.77       23.47      6.51 o 
  -2  10  10        0.27        4.97      3.64 o 
  -1  10  10       13.31        9.58      5.13 o 
   0  10  10        3.87        9.53      5.07 o 
   1  10  10        0.25       -1.68      2.69 o 
   2  10  10        0.64       -2.41      2.41 o 
   3  10  10        6.26        8.87      4.72 o 
   4  10  10        5.26        7.07      4.41 o 
   5  10  10        0.14        2.31      4.92 o 
  -3  11  10        0.16        2.87      4.00 o 
  -2  11  10        7.03       12.76      5.33 o 
  -1  11  10        0.44        6.51      4.92 o 
   0  11  10        7.98        1.08      4.77 o 
   1  11  10       20.25       23.11      7.18 o 
   2  11  10        2.79        0.40      3.92 o 
   3  11  10        0.50       -1.49      3.90 o 
   4  11  10        0.12       -2.72      3.79 o 
   5  11  10        2.69       -2.41      5.13 o 
  -2  12  10        0.07       -2.77      4.51 o 
  -1  12  10       16.30       22.09      5.89 o 
   0  12  10        0.10        4.82      5.33 o 
   1  12  10       15.42       15.84      5.64 o 
   2  12  10        0.01        1.70      3.41 o 
   3  12  10        1.27        4.25      4.92 o 
   4  12  10        2.51        3.84      4.92 o 
  -1  13  10        0.19        9.84      5.28 o 
   0  13  10        4.70       13.48      6.36 o 
   1  13  10        1.01        4.31      5.18 o 
   2  13  10        0.25        5.07      3.52 o 
   3  13  10        3.40        2.67      4.72 o 
  -2 -10  11       10.66        8.10      4.71 o 
  -1 -10  11        1.94        1.97      3.95 o 
   0 -10  11        7.19        8.44      3.88 o 
   1 -10  11        3.20        1.35      2.85 o 
   2 -10  11        9.16       13.22      5.48 o 
  -3  -9  11        5.62       10.59      4.56 o 
  -2  -9  11       13.87       10.14      4.51 o 
  -1  -9  11        5.78        3.37      6.02 o 
   0  -9  11        0.12        6.61      3.42 o 
   1  -9  11        0.43       -0.85      2.39 o 
   2  -9  11        1.52       -3.18      3.18 o 
   3  -9  11        0.03        3.18      4.61 o 
  -4  -8  11        4.13       13.32      5.02 o 
  -3  -8  11       11.50       12.91      4.94 o 
  -2  -8  11        6.44       10.72      4.30 o 
  -1  -8  11        0.02       -0.38      3.38 o 
   0  -8  11        0.79        1.50      2.95 o 
   1  -8  11        2.00        6.38      3.25 o 
   2  -8  11        0.08       -0.82      3.95 o 
   3  -8  11        5.47        9.48      5.33 o 
   4  -8  11        9.23       12.25      5.84 o 
  -4  -7  11       11.38       10.93      4.65 o 
  -3  -7  11        9.56       10.87      5.33 o 
  -2  -7  11        0.00       -2.88      2.88 o 
  -1  -7  11        2.58        4.37      3.45 o 
   0  -7  11        4.89        5.08      3.48 o 
   1  -7  11        0.01        5.69      3.24 o 
   2  -7  11        2.58        9.38      5.07 o 
   3  -7  11        0.04       -1.49      3.84 o 
   4  -7  11       17.95       25.99      7.48 o 
   5  -7  11        8.88        9.02      5.89 o 
  -5  -6  11        3.24       15.43      7.79 o 
  -4  -6  11        6.63        2.32      3.42 o 
  -3  -6  11       18.75       24.76      7.69 o 
  -2  -6  11        4.22        5.92      4.51 o 
  -1  -6  11        0.62        3.36      4.72 o 
   0  -6  11        8.52        3.76      3.30 o 
   1  -6  11       21.50       18.74      4.16 o 
   2  -6  11        0.17       -1.38      3.84 o 
   3  -6  11      112.66       96.76     11.43 o 
   4  -6  11       95.47      103.12     11.84 o 
   5  -6  11        1.66        0.72      4.92 o 
  -5  -5  11        3.04       12.25      7.07 o 
  -4  -5  11        6.44       18.10      4.74 o 
  -3  -5  11       26.31       15.62      4.30 o 
  -2  -5  11        1.09       -2.25      4.28 o 
  -1  -5  11        1.11        0.72      2.96 o 
   0  -5  11        4.79        0.51      3.69 o 
   1  -5  11       23.59       22.14      4.25 o 
   2  -5  11        2.82        3.08      4.51 o 
   3  -5  11       78.93       81.39     10.46 o 
   4  -5  11      381.63      344.52     18.14 o 
   5  -5  11       16.01       13.43      6.46 o 
   6  -5  11       12.65       19.01      7.23 o 
  -5  -4  11        0.76       -0.77      5.74 o 
  -4  -4  11        5.06        3.68      3.20 o 
  -3  -4  11       22.04       21.60      4.52 o 
  -2  -4  11       48.45       47.88      5.77 o 
  -1  -4  11        0.82        3.15      2.96 o 
   0  -4  11        8.16        7.43      4.02 o 
   1  -4  11       49.63       45.30      4.98 o 
   2  -4  11        1.61        1.74      3.84 o 
   3  -4  11      131.12      145.76     12.56 o 
   4  -4  11       23.48       15.68      5.95 o 
   5  -4  11        0.39        5.02      5.33 o 
   6  -4  11        1.29        4.31      5.38 o 
  -5  -3  11        0.41       12.51      6.87 o 
  -4  -3  11        0.10       -1.95      3.84 o 
  -3  -3  11       12.82       12.37      3.68 o 
  -2  -3  11       12.90       13.27      3.83 o 
  -1  -3  11       21.35       17.70      4.05 o 
   0  -3  11        1.26        1.74      2.74 o 
   1  -3  11       39.75       41.65      5.04 o 
   2  -3  11        2.29        2.82      4.05 o 
   3  -3  11       12.22        9.07      5.23 o 
   4  -3  11      183.72      195.68     13.48 o 
   5  -3  11        0.02       -2.91      2.91 o 
   6  -3  11        4.45        4.96      3.77 o 
  -6  -2  11        1.13        7.69      6.97 o 
  -5  -2  11        2.37        2.10      5.64 o 
  -4  -2  11        0.50        4.25      5.23 o 
  -3  -2  11        4.45        4.21      3.09 o 
  -2  -2  11        0.09        1.64      3.54 o 
  -1  -2  11       78.64       74.98      6.07 o 
   0  -2  11        2.15        1.58      2.70 o 
   1  -2  11      263.44      246.62     13.40 o 
   2  -2  11      110.20      111.01     10.92 o 
   3  -2  11        0.43       -1.74      4.00 o 
   4  -2  11       70.55       74.87      6.51 o 
   5  -2  11        0.28       -2.46      3.41 o 
   6  -2  11        4.90        5.08      3.77 o 
  -6  -1  11       16.53       27.22      9.28 o 
  -5  -1  11        0.61       -3.95      5.54 o 
  -4  -1  11        0.74       -1.49      4.20 o 
  -3  -1  11        3.83        0.96      2.35 o 
  -2  -1  11       27.81       36.33      7.12 o 
  -1  -1  11       26.29       34.86      4.57 o 
   0  -1  11       16.22       16.45      3.66 o 
   1  -1  11      374.36      377.21     10.70 o 
   2  -1  11      124.50      131.31     11.07 o 
   3  -1  11        4.67        6.10      4.41 o 
   4  -1  11        6.19        8.41      5.13 o 
   5  -1  11       15.26       22.09      6.87 o 
   6  -1  11        0.44        1.71      8.38 o 
   7  -1  11        6.94       11.25      4.57 o 
  -6   0  11        9.54       17.07      8.10 o 
  -5   0  11        0.08        6.97      6.51 o 
  -4   0  11        0.85       -2.56      4.36 o 
  -3   0  11        0.49        0.77      4.46 o 
  -2   0  11       18.78       20.96      3.82 o 
  -1   0  11        5.49       11.56      3.23 o 
   0   0  11       23.75       20.21      3.92 o 
   1   0  11       23.43       23.55      3.83 o 
   2   0  11       19.16       33.16      7.18 o 
   3   0  11       48.43       49.92      8.00 o 
   4   0  11        0.13        1.69      3.90 o 
   5   0  11        4.29       -2.20      3.90 o 
   6   0  11        1.86       -0.92      3.95 o 
   7   0  11        1.63        5.00      3.52 o 
  -6   1  11        5.91       -4.92      4.92 o 
  -5   1  11        2.72        2.20      5.79 o 
  -4   1  11        0.08       -0.36      4.97 o 
  -3   1  11        0.37        4.00      4.82 o 
  -2   1  11       79.65      101.51      8.53 o 
  -1   1  11        1.46       -2.02      2.02 o 
   0   1  11        0.05       -0.80      2.31 o 
   1   1  11       69.38       61.72      5.06 o 
   2   1  11       71.73       75.19      8.61 o 
   3   1  11        1.79        1.54      4.20 o 
   4   1  11       50.44       48.79      8.10 o 
   5   1  11       12.51       11.84      5.59 o 
   6   1  11        2.88        7.69      4.72 o 
   7   1  11        4.24        0.31      5.28 o 
  -6   2  11        0.37       12.45      6.77 o 
  -5   2  11       11.21       17.78      7.84 o 
  -4   2  11       37.08       41.00      9.23 o 
  -3   2  11       15.79        9.58      5.69 o 
  -2   2  11       72.30       90.51     10.20 o 
  -1   2  11       93.16       87.92      5.95 o 
   0   2  11       64.05       69.36      5.40 o 
   1   2  11       10.06        6.37      7.33 o 
   2   2  11        8.09        5.18      4.00 o 
   3   2  11        3.37        4.56      4.56 o 
   4   2  11        2.68        7.69      4.51 o 
   5   2  11        0.14       -3.28      3.28 o 
   6   2  11        0.00        2.10      4.36 o 
   7   2  11        4.91        6.61      5.74 o 
  -6   3  11        0.25        5.18      6.20 o 
  -5   3  11       19.31       17.07      7.64 o 
  -4   3  11       29.19       29.78      8.41 o 
  -3   3  11        4.86        5.48      5.13 o 
  -2   3  11       13.82       16.66      5.89 o 
  -1   3  11      118.25      124.07      6.47 o 
   0   3  11        0.75        2.21      2.46 o 
   1   3  11        7.11        9.56      6.41 o 
   2   3  11        1.69       -2.92      2.92 o 
   3   3  11        7.38        7.84      4.56 o 
   4   3  11        1.21        4.15      4.72 o 
   5   3  11        0.50        8.41      5.33 o 
   6   3  11        0.97        8.20      4.56 o 
   7   3  11        0.94       -4.66      4.66 o 
  -5   4  11       45.12       51.41     10.97 o 
  -4   4  11        0.95       -1.54      5.69 o 
  -3   4  11        1.24        0.05      4.46 o 
  -2   4  11        0.58        2.41      4.41 o 
  -1   4  11      159.06      174.88      7.28 o 
   0   4  11        1.36        0.78      2.41 o 
   1   4  11       29.87       30.12      6.82 o 
   2   4  11      379.81      391.31     16.09 o 
   3   4  11        7.71        5.64      4.25 o 
   4   4  11       22.38       27.32      6.66 o 
   5   4  11        0.00       -1.23      2.77 o 
   6   4  11        0.77        2.31      3.90 o 
   7   4  11        6.95       -1.23      4.87 o 
  -5   5  11       41.13       34.49      9.79 o 
  -4   5  11        5.43        5.74      6.71 o 
  -3   5  11        0.81       -1.44      4.56 o 
  -2   5  11        0.07       -3.59      3.59 o 
  -1   5  11       29.82       30.39      6.71 o 
   0   5  11        0.54        0.43      2.14 o 
   1   5  11        3.12        2.81      2.71 o 
   2   5  11       92.05       89.13      5.93 o 
   3   5  11      144.53      117.32     10.30 o 
   4   5  11       14.89        8.41      4.82 o 
   5   5  11        1.87        5.95      4.51 o 
   6   5  11        0.01       -1.28      3.84 o 
   7   5  11        0.05        3.84      4.77 o 
  -5   6  11        0.34       -5.33      5.33 o 
  -4   6  11       71.94       84.52     12.66 o 
  -3   6  11       12.20        6.25      5.38 o 
  -2   6  11       11.39       11.79      4.97 o 
  -1   6  11       34.74       44.79      7.69 o 
   0   6  11       29.04       28.43      4.02 o 
   1   6  11       50.29       57.48      8.61 o 
   2   6  11       40.78       38.63      4.69 o 
   3   6  11        0.74        1.44      3.95 o 
   4   6  11       59.31       65.19      9.64 o 
   5   6  11        0.72        3.49      5.18 o 
   6   6  11        1.80       -1.64      2.97 o 
  -5   7  11        3.47       11.58      7.43 o 
  -4   7  11        0.00        3.79      6.87 o 
  -3   7  11       14.26       20.65      5.74 o 
  -2   7  11        2.59        3.13      4.25 o 
  -1   7  11       11.07       14.04      5.54 o 
   0   7  11       10.53       15.67      3.49 o 
   1   7  11      120.80      122.66      7.35 o 
   2   7  11       34.07       32.78      7.23 o 
   3   7  11        6.50        3.79      4.05 o 
   4   7  11        1.88        1.03      4.00 o 
   5   7  11       13.96       11.58      5.79 o 
   6   7  11        5.57        5.59      4.87 o 
  -4   8  11        0.11        8.61      6.51 o 
  -3   8  11        4.15       11.58      5.48 o 
  -2   8  11        2.68       12.15      5.18 o 
  -1   8  11       88.08       78.98     10.20 o 
   0   8  11       16.36       22.40      6.20 o 
   1   8  11        9.32       11.22      3.48 o 
   2   8  11       13.62       17.81      3.87 o 
   3   8  11       16.16       18.09      6.00 o 
   4   8  11       37.60       37.21      8.00 o 
   5   8  11        0.08       -1.18      4.51 o 
   6   8  11        1.15        4.61      4.61 o 
  -4   9  11        3.13       18.45      8.20 o 
  -3   9  11        0.00        2.00      3.28 o 
  -2   9  11        5.69        7.23      4.77 o 
  -1   9  11        9.34       11.74      5.43 o 
   0   9  11        0.90       -4.05      4.05 o 
   1   9  11        0.67        0.24      2.84 o 
   2   9  11        8.97        7.30      4.97 o 
   3   9  11        9.32        0.00      4.00 o 
   4   9  11        5.44        8.20      5.43 o 
   5   9  11        0.95       -3.69      3.69 o 
  -3  10  11        4.52        8.30      5.38 o 
  -2  10  11        5.12       10.46      5.18 o 
  -1  10  11       13.21       18.14      5.84 o 
   0  10  11       11.61       12.71      5.69 o 
   1  10  11       10.00        9.12      5.54 o 
   2  10  11        0.83        6.26      3.57 o 
   3  10  11       28.19       34.49      7.74 o 
   4  10  11        1.19        0.82      4.51 o 
   5  10  11        0.35        8.20      5.74 o 
  -2  11  11        6.89        6.66      4.77 o 
  -1  11  11        0.02        0.41      4.25 o 
   0  11  11        1.91        3.13      4.46 o 
   1  11  11       14.57       16.96      6.41 o 
   2  11  11        0.26        4.16      3.19 o 
   3  11  11        0.49        5.13      4.56 o 
   4  11  11        0.02        6.30      5.02 o 
  -1  12  11        0.21       -4.00      4.00 o 
   0  12  11        0.60        7.33      5.33 o 
   1  12  11        0.70       -2.51      4.31 o 
   2  12  11        0.27        8.37      8.10 o 
   3  12  11        3.60       -4.00      4.20 o 
   1  13  11        0.91       -4.56      4.56 o 
  -2  -9  12       12.61       12.47      4.40 o 
  -1  -9  12       13.19        7.50      4.11 o 
   0  -9  12        0.82       -2.69      2.69 o 
   1  -9  12        2.93       12.15      5.28 o 
   2  -9  12        0.22        5.69      5.07 o 
  -3  -8  12        1.44       -1.64      4.05 o 
  -2  -8  12       11.09        8.41      4.42 o 
  -1  -8  12        4.45        4.70      4.10 o 
   0  -8  12        3.85        1.81      3.48 o 
   1  -8  12        8.54       14.66      5.02 o 
   2  -8  12        6.15       10.81      4.97 o 
   3  -8  12       12.82        4.36      5.28 o 
  -3  -7  12        0.72        0.26      4.66 o 
  -2  -7  12        4.65       -2.90      4.10 o 
  -1  -7  12        2.50        7.42      3.59 o 
   0  -7  12        0.00       -2.39      2.39 o 
   1  -7  12       16.28       19.31      4.10 o 
   2  -7  12       11.95       18.45      5.95 o 
   3  -7  12      109.35      110.65     12.86 o 
   4  -7  12       12.36       33.06      8.30 o 
  -4  -6  12       26.00       31.68      5.81 o 
  -3  -6  12        5.89        5.14      6.89 o 
  -2  -6  12        2.24       12.06      4.00 o 
  -1  -6  12        1.76       -3.79      3.79 o 
   0  -6  12        0.02        7.00      3.35 o 
   1  -6  12        0.11        3.09      5.05 o 
   2  -6  12        0.91       -2.92      2.92 o 
   3  -6  12      128.95      145.10     13.68 o 
   4  -6  12       12.63       14.76      6.61 o 
   5  -6  12        1.71       -3.43      4.66 o 
  -4  -5  12       41.06       39.52      6.00 o 
  -3  -5  12       27.71       18.25      4.43 o 
  -2  -5  12       15.83       12.83      3.93 o 
  -1  -5  12       16.81       18.18      7.51 o 
   0  -5  12        0.61       -0.26      3.64 o 
   1  -5  12       10.54       11.23      3.63 o 
   2  -5  12       19.13       21.94      6.41 o 
   3  -5  12       55.81       69.09     10.25 o 
   4  -5  12        5.48        9.94      5.74 o 
   5  -5  12        7.57        2.20      4.31 o 
  -5  -4  12        0.27        1.23      6.00 o 
  -4  -4  12       18.58       28.75      7.64 o 
  -3  -4  12        3.13        2.60      3.28 o 
  -2  -4  12        8.01        5.74      3.36 o 
  -1  -4  12        3.87       -1.03      2.91 o 
   0  -4  12        6.50       10.93      3.87 o 
   1  -4  12        1.89        3.14      4.64 o 
   2  -4  12       55.58       60.53      9.17 o 
   3  -4  12      132.62      154.27     13.48 o 
   4  -4  12       42.12       53.25      9.17 o 
   5  -4  12       14.02       25.11      7.59 o 
   6  -4  12        0.03       15.12      7.38 o 
  -5  -3  12        2.08        7.53      6.92 o 
  -4  -3  12        5.47        7.94      5.69 o 
  -3  -3  12        0.39        0.80      7.15 o 
  -2  -3  12       16.47       22.90      4.49 o 
  -1  -3  12        1.42       -2.29      2.89 o 
   0  -3  12      100.71      102.59      7.71 o 
   1  -3  12       13.66        7.01      3.28 o 
   2  -3  12       29.52       17.12      6.00 o 
   3  -3  12        7.05        5.69      5.02 o 
   4  -3  12       11.51       10.97      5.59 o 
   5  -3  12       63.46       57.66      9.64 o 
   6  -3  12        1.69        4.31      5.38 o 
  -5  -2  12        1.78        6.15      6.36 o 
  -4  -2  12        0.02       -3.84      3.84 o 
  -3  -2  12       21.13       20.85      4.25 o 
  -2  -2  12        2.28       -0.30      2.89 o 
  -1  -2  12        0.87        3.91      3.16 o 
   0  -2  12       30.08       29.22      4.60 o 
   1  -2  12        0.87        3.38      3.02 o 
   2  -2  12        1.52        9.84      5.48 o 
   3  -2  12        0.01        4.15      4.41 o 
   4  -2  12        2.43        0.97      4.36 o 
   5  -2  12       49.95       61.55     10.15 o 
   6  -2  12        0.64       -0.05      3.59 o 
  -5  -1  12        2.36        4.31      6.25 o 
  -4  -1  12        2.68        3.74      4.31 o 
  -3  -1  12        0.07        0.97      5.02 o 
  -2  -1  12        0.29       -0.62      2.82 o 
  -1  -1  12       38.11       41.12      7.59 o 
   0  -1  12        4.47        2.28      3.00 o 
   1  -1  12        0.19        0.62      2.82 o 
   2  -1  12        0.65        3.90      4.46 o 
   3  -1  12        1.99       -2.05      3.59 o 
   4  -1  12       26.52       33.93      7.84 o 
   5  -1  12        0.08       -3.33      4.20 o 
   6  -1  12        0.02       -2.24      5.92 o 
  -5   0  12       12.07       10.92      7.38 o 
  -4   0  12        1.99       -4.20      4.20 o 
  -3   0  12       15.46       11.63      5.89 o 
  -2   0  12        4.20        4.28      3.20 o 
  -1   0  12        1.79        2.10      2.76 o 
   0   0  12       30.86       35.62      4.79 o 
   1   0  12        3.17        2.57      3.03 o 
   2   0  12       60.86       65.35      8.82 o 
   3   0  12        0.82        0.97      4.51 o 
   4   0  12        5.21       12.92      5.69 o 
   5   0  12        0.11        1.08      4.36 o 
   6   0  12        0.26        4.10      4.82 o 
  -5   1  12        8.65       12.35      7.12 o 
  -4   1  12        0.51       -0.15      4.66 o 
  -3   1  12        1.41        2.61      4.72 o 
  -2   1  12       64.28       64.57      5.57 o 
  -1   1  12       23.88       29.29      4.46 o 
   0   1  12        2.88        2.64      2.81 o 
   1   1  12       30.83       30.32      4.46 o 
   2   1  12        8.22        5.18      4.87 o 
   3   1  12       20.91       20.71      6.20 o 
   4   1  12        2.11        6.00      4.92 o 
   5   1  12      105.51       93.28     11.22 o 
   6   1  12        0.05        0.21      3.69 o 
  -5   2  12        0.63        3.90      6.46 o 
  -4   2  12        1.07        1.28      4.31 o 
  -3   2  12        1.10       -3.23      3.74 o 
  -2   2  12       32.51       37.00      8.15 o 
  -1   2  12        1.68        2.53      2.73 o 
   0   2  12        0.14        2.67      2.84 o 
   1   2  12        6.81       12.20      3.51 o 
   2   2  12        5.27        2.36      3.90 o 
   3   2  12        1.34       -3.38      3.38 o 
   4   2  12        1.52        5.69      5.02 o 
   5   2  12      155.63      135.00     12.71 o 
   6   2  12        2.94        7.64      5.07 o 
   7   2  12        2.19       -4.82      4.82 o 
  -5   3  12        0.84       -3.23      6.51 o 
  -4   3  12        8.54       13.33      5.69 o 
  -3   3  12        2.12       -1.38      4.41 o 
  -2   3  12        7.11       13.02      5.89 o 
  -1   3  12        0.17        3.21      2.92 o 
   0   3  12        5.88        3.91      2.81 o 
   1   3  12       35.79       40.17      4.80 o 
   2   3  12        0.52        1.90      4.56 o 
   3   3  12        5.01        6.82      5.18 o 
   4   3  12        0.11       -4.05      4.20 o 
   5   3  12        5.81       12.71      4.87 o 
   6   3  12        2.35        0.72      3.59 o 
  -5   4  12        0.01       -5.59      5.59 o 
  -4   4  12       11.31        9.99      6.05 o 
  -3   4  12        1.43       -1.90      4.46 o 
  -2   4  12        2.63        3.90      4.72 o 
  -1   4  12        1.39       -1.49      3.84 o 
   0   4  12        1.25       -0.81      2.75 o 
   1   4  12        0.33       -1.09      2.95 o 
   2   4  12       87.40       84.00      9.53 o 
   3   4  12        4.93       -3.64      3.64 o 
   4   4  12       53.51       49.20      8.66 o 
   5   4  12        0.00        5.79      4.20 o 
   6   4  12        1.35        2.00      4.46 o 
  -5   5  12        8.60       10.20      7.23 o 
  -4   5  12       15.53       16.96      6.92 o 
  -3   5  12        1.70       -0.26      4.61 o 
  -2   5  12        0.56       -3.43      4.41 o 
  -1   5  12       12.97        9.23      4.92 o 
   0   5  12       61.60       69.09      5.81 o 
   1   5  12      141.99      139.20     12.61 o 
   2   5  12      724.37      733.78     23.17 o 
   3   5  12      230.70      221.26     13.33 o 
   4   5  12        2.46       -1.13      3.74 o 
   5   5  12        4.54        4.92      4.66 o 
   6   5  12        8.91        8.87      5.02 o 
  -4   6  12        1.88       13.22      5.69 o 
  -3   6  12        0.51        5.23      4.87 o 
  -2   6  12        0.13        1.64      4.61 o 
  -1   6  12        0.03       -4.15      4.15 o 
   0   6  12       15.65       21.64      3.98 o 
   1   6  12       52.95       61.54      5.72 o 
   2   6  12      579.47      549.43     20.04 o 
   3   6  12      444.14      402.23     17.37 o 
   4   6  12        3.41       -2.72      3.28 o 
   5   6  12        2.19        7.64      5.33 o 
   6   6  12        0.22       -2.87      3.43 o 
  -4   7  12       10.82       11.58      6.30 o 
  -3   7  12        0.00        0.92      4.31 o 
  -2   7  12        9.69        7.28      5.13 o 
  -1   7  12       14.81       24.60      6.66 o 
   0   7  12        0.53        1.95      4.15 o 
   1   7  12        7.69        3.98      3.04 o 
   2   7  12       64.74       66.53      8.56 o 
   3   7  12        5.45        0.87      4.61 o 
   4   7  12        1.56       -2.56      4.10 o 
   5   7  12        1.59        1.03      4.56 o 
   6   7  12        5.02       11.12      5.48 o 
  -4   8  12        0.04       -5.18      5.18 o 
  -3   8  12       25.49       28.19      7.38 o 
  -2   8  12        2.82        1.95      4.15 o 
  -1   8  12        4.89        3.23      4.36 o 
   0   8  12       12.72        6.20      4.72 o 
   1   8  12        4.69        1.06      5.48 o 
   2   8  12       84.22       88.62      9.94 o 
   3   8  12        1.18       -0.62      3.79 o 
   4   8  12        0.15       -3.28      3.28 o 
   5   8  12        0.00       -2.00      4.15 o 
  -3   9  12       12.53        6.87      5.43 o 
  -2   9  12       58.47       50.84      9.38 o 
  -1   9  12       10.97       16.91      5.95 o 
   0   9  12       84.67       81.70     10.30 o 
   1   9  12       14.49       12.60      3.83 o 
   2   9  12        0.98       -1.18      4.00 o 
   3   9  12       11.36       12.97      5.59 o 
   4   9  12        3.04        2.56      4.97 o 
   5   9  12        2.04       -0.97      4.87 o 
  -3  10  12        0.15        5.64      4.97 o 
  -2  10  12        0.71        2.20      4.31 o 
  -1  10  12       24.36       11.94      5.89 o 
   0  10  12       53.29       47.97      8.76 o 
   1  10  12        2.32        6.66      4.82 o 
   2  10  12        0.03        0.05      4.36 o 
   3  10  12        0.44       -1.38      4.51 o 
   4  10  12        9.11        8.41      5.64 o 
  -2  11  12        1.82        4.00      5.18 o 
  -1  11  12        2.42       12.10      5.74 o 
   0  11  12        0.04       -2.72      4.00 o 
   1  11  12        1.35       11.43      5.02 o 
   2  11  12        0.73       -4.36      4.36 o 
   3  11  12        0.16        2.87      4.87 o 
   4  11  12        0.17       -1.18      4.36 o 
   0  12  12        1.57       11.33      5.79 o 
   1  12  12        1.25        3.13      5.18 o 
  -2  -8  13        2.67       -0.85      3.43 o 
  -1  -8  13        0.32       -0.27      2.78 o 
   0  -8  13        0.40        2.10      3.50 o 
   1  -8  13        0.03        3.13      4.61 o 
   2  -8  13       14.31       14.71      6.36 o 
  -3  -7  13        0.81        3.33      4.36 o 
  -2  -7  13        0.82        2.54      3.96 o 
  -1  -7  13        1.38       -2.76      2.76 o 
   0  -7  13        1.24        0.65      3.24 o 
   1  -7  13       11.07       11.99      5.54 o 
   2  -7  13        9.80        8.66      4.46 o 
   3  -7  13        2.35        2.05      4.87 o 
  -3  -6  13       11.94       14.41      6.74 o 
  -2  -6  13        4.04       10.29      4.34 o 
  -1  -6  13        0.02        9.99      5.79 o 
   0  -6  13        0.52        0.86      3.08 o 
   1  -6  13        4.04        5.28      5.33 o 
   2  -6  13        4.15        6.41      4.92 o 
   3  -6  13       69.99       87.28     11.94 o 
   4  -6  13       49.66       48.48      9.99 o 
  -4  -5  13        3.21        5.89      6.41 o 
  -3  -5  13        3.68        6.26      4.48 o 
  -2  -5  13        1.56        1.36      3.53 o 
  -1  -5  13        4.61        3.92      4.20 o 
   0  -5  13        7.74       11.12      5.54 o 
   1  -5  13        6.62        8.61      4.97 o 
   2  -5  13        1.85        9.64      5.18 o 
   3  -5  13       18.13       41.16      8.35 o 
   4  -5  13       22.84       26.40      7.64 o 
   5  -5  13        7.04       14.20      6.71 o 
  -4  -4  13        1.10        4.00      5.38 o 
  -3  -4  13        5.94        7.02      3.87 o 
  -2  -4  13        1.73       -2.90      2.90 o 
  -1  -4  13       20.39       15.23      9.92 o 
   0  -4  13        5.08        9.66      3.86 o 
   1  -4  13        0.80        1.49      4.51 o 
   2  -4  13        1.03       -0.62      4.77 o 
   3  -4  13        7.80        7.28      4.61 o 
   4  -4  13        1.40       -3.49      3.49 o 
   5  -4  13        1.58       -2.67      5.28 o 
  -4  -3  13        2.43        9.23      6.10 o 
  -3  -3  13        0.36        2.48      3.29 o 
  -2  -3  13       14.62       17.39      4.37 o 
  -1  -3  13       28.99       23.99      4.79 o 
   0  -3  13       19.69       25.05      4.74 o 
   1  -3  13        1.99        0.46      4.36 o 
   2  -3  13        0.37        1.28      4.82 o 
   3  -3  13        0.11        3.49      4.56 o 
   4  -3  13        6.72       11.89      5.23 o 
   5  -3  13        1.94       13.99      6.05 o 
  -5  -2  13        0.75        6.00      6.25 o 
  -4  -2  13        0.37        0.82      4.97 o 
  -3  -2  13        8.78        5.18      5.43 o 
  -2  -2  13       16.06       15.62      4.28 o 
  -1  -2  13        9.13        5.00      3.40 o 
   0  -2  13       36.91       36.39      5.17 o 
   1  -2  13        0.94        1.23      4.05 o 
   2  -2  13        9.05        9.12      5.43 o 
   3  -2  13        2.47        3.33      4.41 o 
   4  -2  13        1.19        5.95      4.97 o 
   5  -2  13        4.78        5.13      5.18 o 
   6  -2  13        2.86        5.13      5.54 o 
  -5  -1  13        0.31       -2.41      6.10 o 
  -4  -1  13        0.40       -2.36      4.31 o 
  -3  -1  13       12.05       25.01      7.18 o 
  -2  -1  13       18.24       17.71      8.41 o 
  -1  -1  13        0.66        1.73      3.18 o 
   0  -1  13        0.97       -0.40      3.20 o 
   1  -1  13        1.75        2.38      3.31 o 
   2  -1  13       48.27       55.25      9.28 o 
   3  -1  13        2.36       -1.38      5.13 o 
   4  -1  13        0.93       -2.97      4.10 o 
   5  -1  13       12.58       10.15      6.10 o 
   6  -1  13        5.05        1.18      5.33 o 
  -5   0  13       18.25       18.35      8.05 o 
  -4   0  13        4.49       13.58      6.51 o 
  -3   0  13        0.14        1.95      5.07 o 
  -2   0  13        5.57        7.57      3.46 o 
  -1   0  13       14.09       15.84      3.99 o 
   0   0  13        1.49        0.61      3.95 o 
   1   0  13        0.00        1.41      3.08 o 
   2   0  13        3.91        1.90      4.61 o 
   3   0  13        0.50        0.97      4.51 o 
   4   0  13        7.86        7.28      5.07 o 
   5   0  13        0.01        4.15      5.02 o 
   6   0  13        3.22        1.08      4.51 o 
  -5   1  13        5.93        7.02      7.02 o 
  -4   1  13        0.35        3.69      5.38 o 
  -3   1  13        2.97        1.44      5.18 o 
  -2   1  13        6.33        2.41      5.07 o 
  -1   1  13        3.59        3.02      3.00 o 
   0   1  13        3.47        3.23      3.13 o 
   1   1  13        2.96        4.19      4.46 o 
   2   1  13        8.44        8.15      5.18 o 
   3   1  13        0.00       -1.13      4.25 o 
   4   1  13        0.08        2.15      3.84 o 
   5   1  13        8.38       17.73      6.10 o 
   6   1  13        4.79        3.38      4.82 o 
  -5   2  13        6.70        8.51      7.79 o 
  -4   2  13        0.33        6.25      5.48 o 
  -3   2  13       18.19       22.86      7.33 o 
  -2   2  13       33.25       27.73      7.84 o 
  -1   2  13        2.65       11.32      4.28 o 
   0   2  13        8.76       11.26      3.71 o 
   1   2  13       39.94       50.31      8.94 o 
   2   2  13       33.10       47.41      8.30 o 
   3   2  13        0.71       -1.28      4.36 o 
   4   2  13       41.84       28.55      7.64 o 
   5   2  13        5.05       -2.97      3.84 o 
   6   2  13        2.90        2.92      5.07 o 
  -5   3  13        0.32       -5.64      5.64 o 
  -4   3  13        4.44        7.33      5.79 o 
  -3   3  13        7.75        9.69      6.00 o 
  -2   3  13        1.34       -2.77      4.72 o 
  -1   3  13       24.45       21.57      4.24 o 
   0   3  13        0.07       -2.63      2.63 o 
   1   3  13        6.35        7.16      3.32 o 
   2   3  13       29.92       33.01      7.07 o 
   3   3  13       36.99       35.42      7.79 o 
   4   3  13      138.11      103.22     11.33 o 
   5   3  13        4.48        9.07      5.18 o 
   6   3  13        4.27       10.76      5.89 o 
  -4   4  13        6.34        0.51      5.28 o 
  -3   4  13        1.60       -4.10      4.10 o 
  -2   4  13        0.60       -0.36      4.56 o 
  -1   4  13        0.43        4.10      5.18 o 
   0   4  13       13.18       19.28      4.27 o 
   1   4  13        4.66        3.36      3.29 o 
   2   4  13       42.57       41.98      7.84 o 
   3   4  13       48.68       55.61      8.66 o 
   4   4  13       29.62       27.98      7.18 o 
   5   4  13        0.13        1.69      4.77 o 
   6   4  13        0.13       -4.36      4.36 o 
  -4   5  13       26.90       25.88      7.84 o 
  -3   5  13        0.87        0.67      4.46 o 
  -2   5  13        0.24        7.12      5.28 o 
  -1   5  13        3.39        5.23      5.48 o 
   0   5  13        9.13       16.17      4.92 o 
   1   5  13        6.04        5.35      3.51 o 
   2   5  13        4.35       11.02      5.48 o 
   3   5  13       29.87       26.04      6.66 o 
   4   5  13        1.90        8.51      5.33 o 
   5   5  13        0.37       -3.64      4.41 o 
   6   5  13        6.50       13.63      6.20 o 
  -4   6  13       21.93       26.70      8.20 o 
  -3   6  13        0.31        0.15      4.56 o 
  -2   6  13        0.68        2.61      5.59 o 
  -1   6  13       13.52       16.91      6.10 o 
   0   6  13       22.16       32.85      7.48 o 
   1   6  13      118.59      119.93      9.30 o 
   2   6  13        0.10       -0.21      4.72 o 
   3   6  13        0.03       -3.69      3.69 o 
   4   6  13        1.28       -2.31      4.15 o 
   5   6  13        2.82       -3.28      4.05 o 
   6   6  13        4.67        9.17      5.43 o 
  -4   7  13        0.13        7.84      6.00 o 
  -3   7  13        3.40        5.38      5.33 o 
  -2   7  13        9.92       11.74      5.59 o 
  -1   7  13        3.46        4.77      4.97 o 
   0   7  13        3.21        4.05      4.66 o 
   1   7  13       95.62      113.23      7.53 o 
   2   7  13       24.55       39.98      7.64 o 
   3   7  13       23.15       21.68      6.10 o 
   4   7  13        0.36        1.18      4.46 o 
   5   7  13        0.27       -4.66      4.66 o 
  -3   8  13        0.85        6.30      5.54 o 
  -2   8  13        1.76        2.10      4.82 o 
  -1   8  13       10.00       11.43      5.43 o 
   0   8  13        0.32        4.20      4.97 o 
   1   8  13        5.18        2.28      4.02 o 
   2   8  13        0.81        5.54      4.61 o 
   3   8  13        8.25       18.66      6.51 o 
   4   8  13        4.48       -0.21      4.92 o 
   5   8  13        0.37       -4.56      4.56 o 
  -3   9  13        1.07        5.38      5.84 o 
  -2   9  13        3.38        6.25      5.54 o 
  -1   9  13        4.14        6.97      4.61 o 
   0   9  13       15.51       36.59      7.43 o 
   1   9  13        0.92       -4.20      4.20 o 
   2   9  13        0.21        3.33      4.92 o 
   3   9  13        2.87       -2.87      4.46 o 
   4   9  13        5.28        9.23      6.15 o 
  -2  10  13        0.00        2.56      4.72 o 
  -1  10  13        0.03       17.02      5.79 o 
   0  10  13        0.37       -3.13      3.84 o 
   1  10  13        0.74       -1.38      4.51 o 
   2  10  13        4.21        1.79      4.41 o 
   3  10  13       14.39       13.58      6.05 o 
   4  10  13        0.44        4.82      5.18 o 
  -1  11  13        0.38        4.46      5.33 o 
   0  11  13        3.09        1.54      5.18 o 
   1  11  13        1.02        6.66      5.33 o 
   3  11  13        1.30        9.69      6.10 o 
  -1  -7  14        1.06        3.44      3.46 o 
   0  -7  14        1.53       -0.16      3.38 o 
   1  -7  14        2.83        7.74      5.54 o 
   2  -7  14       25.03       47.31      9.48 o 
  -2  -6  14        0.49        4.02      3.73 o 
  -1  -6  14        0.27        6.15      4.09 o 
   0  -6  14        1.49        8.26      6.30 o 
   1  -6  14        1.67       -2.67      4.61 o 
   2  -6  14       30.74       34.54      8.15 o 
   3  -6  14       40.13       46.33      9.28 o 
  -3  -5  14        0.96        0.12      4.79 o 
  -2  -5  14        0.02       -2.63      3.53 o 
  -1  -5  14        0.69       -0.39      3.46 o 
   0  -5  14       17.79       21.68      6.87 o 
   1  -5  14        2.08        9.48      5.64 o 
   2  -5  14        9.99       15.99      6.66 o 
   3  -5  14        7.04       16.09      6.46 o 
   4  -5  14        0.45        5.07      5.54 o 
  -3  -4  14        0.83        0.42      4.74 o 
  -2  -4  14        0.76        4.77      3.64 o 
  -1  -4  14        0.29       -3.08      3.08 o 
   0  -4  14       17.21       15.40      4.46 o 
   1  -4  14        3.17        3.59      4.87 o 
   2  -4  14        1.60       22.14      7.28 o 
   3  -4  14       37.64       34.65      8.51 o 
   4  -4  14        8.35       20.30      6.61 o 
  -4  -3  14        0.10       -1.33      6.51 o 
  -3  -3  14        2.22        4.61      5.74 o 
  -2  -3  14        0.02       -1.46      4.13 o 
  -1  -3  14        0.13       -2.34      4.00 o 
   0  -3  14       32.47       32.45      5.42 o 
   1  -3  14       25.78       24.34      7.28 o 
   2  -3  14        2.80       11.99      5.84 o 
   3  -3  14        2.22       -4.36      4.66 o 
   4  -3  14       22.80       22.45      6.97 o 
   5  -3  14        0.10        0.82      5.23 o 
  -4  -2  14        0.61       -5.18      5.18 o 
  -3  -2  14        5.03        3.64      5.64 o 
  -2  -2  14        0.00       -2.21      3.14 o 
  -1  -2  14        2.17        4.94      3.63 o 
   0  -2  14       88.52       93.23      7.46 o 
   1  -2  14       22.69       18.30      6.46 o 
   2  -2  14        2.47        1.03      4.51 o 
   3  -2  14        0.75       -4.25      4.25 o 
   4  -2  14        0.34        2.61      4.05 o 
   5  -2  14        3.82        4.51      5.43 o 
  -4  -1  14        0.75       -0.51      5.59 o 
  -3  -1  14        7.03        5.59      6.71 o 
  -2  -1  14        8.87        8.08      3.69 o 
  -1  -1  14       26.30       28.82      6.25 o 
   0  -1  14        0.19        1.36      3.56 o 
   1  -1  14       10.96       10.20      5.33 o 
   2  -1  14        7.05        4.10      4.97 o 
   3  -1  14        3.19        4.31      5.02 o 
   4  -1  14       41.29       36.03      8.51 o 
   5  -1  14        1.87       -4.61      4.61 o 
  -4   0  14        0.61        2.15      5.48 o 
  -3   0  14        5.15       -1.38      4.87 o 
  -2   0  14       13.10       25.99      7.48 o 
  -1   0  14       29.68       32.87      5.30 o 
   0   0  14        0.00       -2.10      3.20 o 
   1   0  14        3.30        1.64      4.00 o 
   2   0  14        0.00        2.82      4.77 o 
   3   0  14        2.35        1.28      5.07 o 
   4   0  14        2.12        2.20      4.56 o 
   5   0  14        3.35        2.67      4.46 o 
  -4   1  14        0.25       10.10      6.15 o 
  -3   1  14       15.71       25.11      7.43 o 
  -2   1  14       51.85       53.71      9.69 o 
  -1   1  14        0.35        0.37      2.88 o 
   0   1  14        0.10        1.62      3.26 o 
   1   1  14        0.16       -4.05      4.05 o 
   2   1  14        0.61        5.43      4.97 o 
   3   1  14        1.69        3.69      4.97 o 
   4   1  14        0.25       -3.74      3.74 o 
   5   1  14        0.71       -0.41      4.20 o 
   6   1  14        2.30        3.84      5.64 o 
  -4   2  14        0.85        3.28      5.95 o 
  -3   2  14        1.32        7.84      6.00 o 
  -2   2  14        0.00       -2.92      4.72 o 
  -1   2  14        0.66        4.45      3.32 o 
   0   2  14        0.36       -2.55      2.81 o 
   1   2  14       80.68       96.15     10.81 o 
   2   2  14       18.77       24.04      7.02 o 
   3   2  14        0.62        4.25      5.28 o 
   4   2  14        5.29       -2.00      3.90 o 
   5   2  14        0.74       -2.26      3.59 o 
   6   2  14        0.43        5.48      5.13 o 
  -4   3  14        0.01        0.77      4.82 o 
  -3   3  14        1.50        4.41      5.89 o 
  -2   3  14        1.80        3.95      5.18 o 
  -1   3  14        0.70       -1.69      5.07 o 
   0   3  14        8.01       13.05      5.25 o 
   1   3  14      165.87      172.52     12.66 o 
   2   3  14        7.79        5.95      5.38 o 
   3   3  14        1.93        1.79      4.56 o 
   4   3  14        2.78        1.13      4.82 o 
   5   3  14        1.88       -3.02      3.69 o 
   6   3  14        7.68        6.61      5.54 o 
  -4   4  14        1.58       15.07      6.56 o 
  -3   4  14        6.51        5.64      6.25 o 
  -2   4  14        1.38        5.23      5.43 o 
  -1   4  14        1.26       -4.97      4.97 o 
   0   4  14       10.17       20.45      4.71 o 
   1   4  14       16.93       22.40      6.82 o 
   2   4  14       44.77       47.41      8.76 o 
   3   4  14        0.22        3.49      4.61 o 
   4   4  14        1.08        0.92      4.87 o 
   5   4  14        6.54        3.18      4.92 o 
  -4   5  14       10.76       12.51      7.48 o 
  -3   5  14        1.18       -4.41      4.41 o 
  -2   5  14        0.15       -3.95      4.56 o 
  -1   5  14       25.15       32.70      7.94 o 
   0   5  14        8.16        9.80      3.70 o 
   1   5  14        6.51        7.33      4.92 o 
   2   5  14        0.62       -3.95      3.95 o 
   3   5  14       32.51       30.96      7.38 o 
   4   5  14        5.14        8.00      5.54 o 
   5   5  14        0.72        0.41      5.02 o 
  -3   6  14        0.68        5.07      4.87 o 
  -2   6  14       26.22       32.03      7.79 o 
  -1   6  14        0.36       -0.51      4.61 o 
   0   6  14       30.02       41.62      8.25 o 
   1   6  14        4.55        7.89      5.33 o 
   2   6  14       56.38       61.76      9.38 o 
   3   6  14       14.90       12.71      5.79 o 
   4   6  14        0.18        3.02      5.07 o 
   5   6  14        3.58       -1.28      4.82 o 
  -3   7  14        4.26        6.51      5.64 o 
  -2   7  14       28.62       43.72      9.69 o 
  -1   7  14        1.56       -2.61      4.87 o 
   0   7  14        1.86        4.82      5.07 o 
   1   7  14        2.14        0.26      4.82 o 
   2   7  14        9.02       16.09      6.15 o 
   3   7  14       20.49        4.56      5.59 o 
   4   7  14        0.10       -3.74      4.05 o 
   5   7  14        0.40       -3.43      4.51 o 
  -2   8  14        0.04        9.43      5.38 o 
  -1   8  14        6.91        9.89      5.07 o 
   0   8  14       21.50       29.93      7.59 o 
   1   8  14        2.71        6.56      5.48 o 
   2   8  14        0.41       -4.46      4.46 o 
   3   8  14       17.77       31.37      7.33 o 
   4   8  14        1.60       -1.54      4.36 o 
  -2   9  14        1.36       -4.61      4.61 o 
  -1   9  14        0.75        2.92      4.82 o 
   0   9  14        1.79        2.92      4.61 o 
   2   9  14       14.64       21.22      6.46 o 
   3   9  14        0.00       -0.87      4.66 o 
   4   9  14        0.01        5.79      4.66 o 
  -1  10  14        0.46        4.77      5.43 o 
   0  10  14        5.24        1.85      4.82 o 
   2  10  14        0.05       -0.92      4.31 o 
   3  10  14        2.49        6.97      5.18 o 
  -1  -6  15        0.66       -3.55      3.55 o 
   0  -6  15        0.85        8.15      5.84 o 
   1  -6  15       19.62       16.96      7.23 o 
   2  -6  15       11.43       12.45      6.10 o 
  -2  -5  15        0.01        1.30      3.71 o 
  -1  -5  15        4.13        4.84      4.20 o 
   0  -5  15        1.09       10.92      5.74 o 
   1  -5  15        2.63        0.36      5.43 o 
   2  -5  15       13.12       11.33      6.00 o 
   3  -5  15        6.28       19.89      7.07 o 
  -2  -4  15        3.05       -3.11      3.48 o 
  -1  -4  15        9.80       10.02      4.17 o 
   0  -4  15        0.95       -1.33      3.58 o 
   1  -4  15        7.71        7.07      5.43 o 
   2  -4  15        0.39       -1.79      5.02 o 
   3  -4  15        1.25        6.71      5.23 o 
  -3  -3  15        0.32       -0.26      6.10 o 
  -2  -3  15        0.02       -0.47      3.19 o 
  -1  -3  15        2.38       -0.30      9.35 o 
   0  -3  15        1.36        7.64      4.22 o 
   1  -3  15        1.28        4.51      5.33 o 
   2  -3  15        5.71        3.95      5.89 o 
   3  -3  15        0.04       -0.82      4.87 o 
   4  -3  15        9.91       14.81      6.46 o 
  -3  -2  15        0.01        4.97      6.30 o 
  -2  -2  15       14.98       15.32      4.68 o 
  -1  -2  15        4.60        2.91      3.69 o 
   0  -2  15        0.03        1.47      4.33 o 
   1  -2  15        0.19        2.05      5.38 o 
   2  -2  15        5.58        5.79      5.95 o 
   3  -2  15        0.19        1.54      5.28 o 
   4  -2  15        0.18        1.64      4.72 o 
  -3  -1  15        0.36        1.23      5.89 o 
  -2  -1  15        0.17        3.59      5.74 o 
  -1  -1  15        0.05       -3.95      3.95 o 
   0  -1  15        3.86        9.95      3.93 o 
   1  -1  15        1.62        3.43      5.02 o 
   2  -1  15        0.96        1.90      5.48 o 
   3  -1  15        0.02       -4.66      4.66 o 
   4  -1  15        7.67        6.41      4.87 o 
   5  -1  15        3.04        0.92      5.64 o 
  -3   0  15        4.92        2.82      6.61 o 
  -2   0  15        0.47        1.59      5.79 o 
  -1   0  15       11.12        7.38      5.61 o 
   0   0  15        4.18        5.49      6.15 o 
   1   0  15        6.03       19.17      6.25 o 
   2   0  15        0.01        6.05      5.69 o 
   3   0  15        0.02       -4.97      4.97 o 
   4   0  15       78.23       62.94     10.97 o 
   5   0  15        2.89        1.13      5.28 o 
  -3   1  15        3.82       -1.54      5.84 o 
  -2   1  15        0.01        1.18      5.79 o 
  -1   1  15       10.85       10.76      6.25 o 
   0   1  15        0.20       -0.74      3.55 o 
   1   1  15        1.02        5.48      5.33 o 
   2   1  15        1.66       -1.44      4.56 o 
   3   1  15        1.33       -2.31      5.28 o 
   4   1  15       24.64       15.99      6.66 o 
   5   1  15       11.86       10.51      6.41 o 
  -3   2  15        4.58       -4.61      5.64 o 
  -2   2  15        2.31        3.90      5.48 o 
  -1   2  15        0.04        0.72      5.95 o 
   0   2  15        0.04        2.41      3.74 o 
   1   2  15        7.29       14.71      6.71 o 
   2   2  15        1.73        3.79      5.43 o 
   3   2  15        4.96        7.69      5.95 o 
   4   2  15        0.39       -4.10      4.10 o 
   5   2  15        0.11        0.97      4.36 o 
  -3   3  15        0.03       14.56      6.82 o 
  -2   3  15        7.37       12.10      6.71 o 
  -1   3  15        2.22        2.97      5.74 o 
   0   3  15       13.60       12.37      4.45 o 
   1   3  15       76.04       79.75     10.71 o 
   2   3  15        0.11        1.74      5.07 o 
   3   3  15        0.12        3.33      5.23 o 
   4   3  15        3.91        3.49      5.28 o 
   5   3  15        0.50       -4.00      4.00 o 
  -3   4  15        0.01       -2.41      5.13 o 
  -2   4  15        3.83        9.89      6.20 o 
  -1   4  15        0.42        1.44      5.28 o 
   0   4  15       44.27       53.05      6.41 o 
   1   4  15      255.63      297.11     16.45 o 
   2   4  15      204.04      210.65     14.09 o 
   3   4  15        0.07        3.54      5.23 o 
   4   4  15        2.24        4.05      5.33 o 
   5   4  15        2.25       -4.00      4.25 o 
  -3   5  15        1.01       -4.46      4.46 o 
  -2   5  15        1.13       -0.67      5.69 o 
  -1   5  15        0.04        9.89      6.00 o 
   0   5  15        0.12       11.63      6.41 o 
   1   5  15      133.52      117.52     11.74 o 
   2   5  15       78.38       79.08     10.87 o 
   3   5  15        1.95        4.15      5.38 o 
   4   5  15        1.75        7.43      5.48 o 
   5   5  15        3.05        5.74      5.64 o 
  -2   6  15        2.38        1.79      5.69 o 
  -1   6  15        1.37        2.46      4.31 o 
   0   6  15        1.04       -4.72      4.72 o 
   1   6  15        0.07        3.38      5.69 o 
   2   6  15        2.82        8.82      5.89 o 
   3   6  15        1.86       -4.82      5.02 o 
   4   6  15        0.04       -4.56      4.56 o 
  -2   7  15        1.42       15.48      7.12 o 
  -1   7  15        0.06        0.62      5.18 o 
   0   7  15        0.09        4.56      5.74 o 
   2   7  15        0.77       -3.13      4.72 o 
   3   7  15        0.66       -3.13      4.87 o 
   4   7  15        2.44        4.56      5.59 o 
  -1   8  15       32.27       46.69      9.17 o 
   0   8  15        4.77        6.15      5.48 o 
   2   8  15        1.56       -3.84      4.46 o 
   3   8  15        8.90        7.94      5.74 o 
   0   9  15        0.19        4.97      5.13 o 
   2   9  15        0.31       -2.20      5.38 o 
   3   9  15        3.18        6.51      5.79 o 
  -1  -4  16        4.03        6.45      4.44 o 
   0  -4  16        0.60        1.03      4.46 o 
   1  -4  16        0.00        6.97      5.54 o 
   2  -4  16        2.07        1.54      5.23 o 
  -1  -3  16        7.75       12.09      4.60 o 
   0  -3  16        0.40        1.08      4.31 o 
   1  -3  16        3.37       -1.33      4.82 o 
   2  -3  16        0.47       -3.02      4.41 o 
   3  -3  16        0.77       13.12      6.56 o 
  -2  -2  16        1.59       -0.87      7.02 o 
  -1  -2  16        1.59        4.31      3.74 o 
   0  -2  16        0.02       -2.82      4.05 o 
   1  -2  16        1.71        8.56      5.48 o 
   2  -2  16        1.67        5.79      6.15 o 
   3  -2  16        0.72       -0.05      5.07 o 
  -2  -1  16        3.30       -1.08      6.30 o 
  -1  -1  16        3.56       -0.08      5.46 o 
   0  -1  16        2.88        9.58      5.48 o 
   1  -1  16        5.47        4.92      5.74 o 
   2  -1  16        0.26        4.00      5.48 o 
   3  -1  16        2.72        1.59      5.59 o 
   4  -1  16        3.24        0.67      5.89 o 
  -2   0  16        0.38        5.64      6.92 o 
  -1   0  16        0.00       -0.07      3.44 o 
   0   0  16        0.40       -3.33      4.46 o 
   1   0  16        6.43        9.94      5.89 o 
   2   0  16        3.42        1.79      5.89 o 
   3   0  16        0.00       -4.15      4.15 o 
   4   0  16        0.00       -4.66      5.23 o 
  -2   1  16        2.28        9.28      7.69 o 
  -1   1  16        3.36        3.18      5.64 o 
   0   1  16       16.23       22.50      7.33 o 
   1   1  16       16.97       25.06      7.43 o 
   2   1  16        2.52       -0.72      5.28 o 
   3   1  16       33.97       22.29      7.23 o 
   4   1  16        0.67        5.23      5.43 o 
  -2   2  16        0.14       -5.18      5.18 o 
  -1   2  16        5.23        6.10      6.30 o 
   0   2  16        4.97       14.40      6.51 o 
   1   2  16       19.89       26.81      7.53 o 
   2   2  16       19.53       11.07      6.41 o 
   3   2  16       13.75       13.43      6.92 o 
   4   2  16        1.05       -3.59      5.33 o 
  -2   3  16        6.01       11.43      7.02 o 
  -1   3  16        2.55        4.10      5.23 o 
   0   3  16        7.13       12.16      4.57 o 
   1   3  16        0.16       -0.26      5.84 o 
   2   3  16       30.37       28.24      7.84 o 
   3   3  16       10.11       11.63      6.56 o 
   4   3  16        0.18        2.36      5.89 o 
  -2   4  16        3.57        6.77      6.77 o 
  -1   4  16        7.06       19.12      7.02 o 
   0   4  16        0.34        3.69      6.20 o 
   1   4  16        0.41        1.79      5.38 o 
   2   4  16       35.23       18.91      7.33 o 
   3   4  16        0.03        5.64      5.89 o 
   4   4  16        2.26        4.56      6.00 o 
  -2   5  16        2.83        1.69      6.77 o 
  -1   5  16        0.27        9.58      6.87 o 
   0   5  16       24.06       29.78      8.66 o 
   1   5  16        9.15       27.52      7.69 o 
   2   5  16        3.58       -2.92      5.07 o 
   3   5  16        0.23        4.66      5.43 o 
   4   5  16        0.21        2.10      5.13 o 
  -1   6  16        2.45        6.97      7.07 o 
   0   6  16        3.38        0.31      5.79 o 
   2   6  16        3.17       13.48      6.10 o 
   3   6  16        0.06       -0.87      4.72 o 
  -1   7  16        3.32        6.82      6.46 o 
   0   7  16        3.23        8.56      5.95 o 
   2   7  16        2.24       -4.72      4.72 o 
   3   7  16        0.00        1.85      5.28 o 
   0   8  16        0.09        2.67      6.66 o 
   2   8  16        0.08        2.31      5.69 o 
   0  -2  17        1.23        2.36      5.02 o 
   1  -2  17        0.00       -0.77      5.18 o 
  -1  -1  17        0.83        2.14      4.03 o 
   0  -1  17        0.03       -2.26      4.72 o 
   1  -1  17        1.06        3.02      5.84 o 
   2  -1  17        0.78       10.87      6.41 o 
  -1   0  17        0.53       -5.69      5.69 o 
   0   0  17       12.09        9.58      6.15 o 
   1   0  17        8.61        5.84      5.64 o 
   2   0  17        0.33       -5.28      5.28 o 
   3   0  17        0.12        7.84      6.82 o 
  -1   1  17        0.42       -2.41      7.07 o 
   0   1  17       32.46       23.22      7.59 o 
   1   1  17        1.65        4.00      5.64 o 
   2   1  17        0.13       -0.92      5.43 o 
   3   1  17        0.74        8.25      6.36 o 
  -1   2  17        0.41       -3.79      6.71 o 
   0   2  17       37.80       44.38      8.76 o 
   1   2  17        7.69       -5.28      5.28 o 
   2   2  17        7.83        8.87      6.66 o 
   3   2  17        0.27        3.49      5.43 o 
  -1   3  17        1.16        9.28      7.59 o 
   1   3  17        4.57        2.97      6.30 o 
   2   3  17        0.63        6.77      6.05 o 
   3   3  17        0.31        0.31      4.92 o 
  -1   4  17        2.27        1.69      6.92 o 
   1   4  17        1.75        9.23      6.20 o 
   2   4  17        0.83       -0.72      5.69 o 
   3   4  17        2.97       -1.23      5.23 o 
   1   5  17        6.45        9.64      5.84 o 
   2   5  17        1.99       12.35      6.56 o 
                                                 
